# Supplementary material for: The AT-hook motif-encoding gene METABOLIC NETWORK MODULATOR 1 underlies natural variation in Arabidopsis primary metabolism
Source: Front Plant Sci. 2014 Aug 22;5:415. doi: 10.3389/fpls.2014.00415 (PMC4141330; doi:10.3389/fpls.2014.00415)
Supplement: Supplementary file 2 [file DataSheet1.ZIP]

Archive with 9 entries (8 files):
- Datasheet/
- Datasheet/104966_Kliebenstein_Table_1.XLSX
- Datasheet/104966_Kliebenstein_Table_2.XLSX
- Datasheet/104966_Kliebenstein_Table_3.XLSX
- Datasheet/104966_Kliebenstein_Table_4.XLSX
- Datasheet/104966_Kliebenstein_Table_5.XLSX
- Datasheet/104966_Kliebenstein_Table_6.XLSX
- Datasheet/104966_Kliebenstein_Table_7.XLSX
- Datasheet/104966_Kliebenstein_Table_8.XLSX
