# Supplementary material for: The AT-hook motif-encoding gene METABOLIC NETWORK MODULATOR 1 underlies natural variation in Arabidopsis primary metabolism
Source: Front Plant Sci. 2014 Aug 22;5:415. doi: 10.3389/fpls.2014.00415 (PMC4141330; doi:10.3389/fpls.2014.00415)
Supplement: Supplementary file 2 [file DataSheet1.ZIP › Datasheet/104966_Kliebenstein_Table_1.XLSX]

## Sheet: Sheet1
Table S1. List of primers used in this study.
No.	Name	Sequences, 5'-3'
1	140LP	TCTAATCGCAACTGGTCAACC
2	140RP	ACGATGTTGCTCCTGATGTTC
3	695LP	TTTGATGGATCAAGGGATGAG
4	695RP	CATGCAACCATTTCTAAACCC
5	AKORF5	CACCATGGAGAAGGAAAGCCATGA
6	AKORF3	TCAATGGCCTTGAGAAAAATGG
7	AKP5	CACCACTGGGATTGCTAAGAAGGATC
8	AK3Full	TTCCGGTTCCTAATGGTTTCTATGG
9	AKORF3A	TATGGCCTTGAGAAAAATGGGTCT
10	1F	GACTCGTTGTTAAATGCCACA
11	1R	GCCGTTACTCGCTCCACT
12	2F	GCAATATCGAGCTTGGAG
13	2R	TGTGCTGGACTTGACCTTT
14	3F	TGGTTGGACAGCCGATTA
15	3R	TCACATTCTCCTGCACAGC
16	4F	AGTCAGCAGCAGTCTCGC
17	4R	ATCTTGCCTCGTCCGTAA
18	920F	GACGCCTGTTGTTGCGAATA
19	920R	GTGCTCCTTGAACCAAATCCTG
20	940F	GATGCACCAGGAGCTAAA
21	940R	TTGGACCAAGAACTGAGACA
22	TubulinF	TTTGGAGCCTGGGACTATGGA
23	TubulinR	ACGGGGGAATGGGATGAGAT
24	qATHOOKF1	AAGCGTGGTAGTGGTGTTAGAA
25	qATHOOKR1	AAGCACAACGGGAACAATAAG
26	qUBQ10F	GCAGTTCTGCGAAACTTGTAA
27	qUBQ10R	ACATGTTCAAGCCATCCTTAGA
28	qACTIN2F	CACCACCTGAAAGGAAGTACAG
29	qACTIN2R	CTGGACCTGCCTCATCATACT
30	BSDC	CTTTGATTTATCAGGCCATT
