# Supplementary material for: The AT-hook motif-encoding gene METABOLIC NETWORK MODULATOR 1 underlies natural variation in Arabidopsis primary metabolism
Source: Front Plant Sci. 2014 Aug 22;5:415. doi: 10.3389/fpls.2014.00415 (PMC4141330; doi:10.3389/fpls.2014.00415)
Supplement: Supplementary file 2 [file DataSheet1.ZIP › Datasheet/104966_Kliebenstein_Table_2.XLSX]

## Sheet: Sheet1
Table S2. Statistical analysis of metabolite accumulation in the free-run experiment
Shown are the metabolites measured in different genotypes with the corresponding P value, Type III sums-of-squares, model comparison with genotype netsted in function and the different averages and standard deviations. Averages and Standard error are given for the different individual genotypes (mnm1-1, mnm1-2, OE7 and OE8) as well as the functional groups (WT, OE and mnm).
	P value									P value		Type III Sums-of-squares
Metabolite	Experiment	Hour	Day	Function	Hour:Day	Hour:Function	Day:Function	Hour:Day:Function		Genotype Nesting Test		Experiment	Hour	Day	Function	Hour:Day	Hour:Function	Day:Function	Hour:Day:Function	Error
fumaric acid	5.49658e-14	3.38449e-12	8.78124e-59	0.381554	1.90149e-22	0.626158	0.164629	0.0266975		0.908984		1.39124e+12	1.54594e+12	8.2359e+12	4.44698e+10	2.91424e+12	1.84851e+11	8.34249e+10	4.73587e+11	1.01087e+13
glycine	9.32723e-66	9.38406e-09	2.01517e-12	0.0030256	4.94089e-11	0.559674	0.66274	0.946597		0.000318454		5.76735e+12	6.65728e+11	7.23398e+11	1.62212e+11	8.37601e+11	1.20303e+11	1.13631e+10	5.51725e+10	6.05746e+12
erythronic acid lactone	2.73169e-139	0.00969271	4.34291e-06	0.108156	0.0179939	0.369145	0.790297	0.516776		7.55518e-05		1.88261e+12	2.04895e+10	2.88521e+10	5.95884e+09	1.84143e+10	1.45107e+10	6.27667e+08	1.22275e+10	5.85091e+11
sucrose	0.638573	2.33146e-20	8.5839e-20	0.000893399	0.00750635	0.381846	0.141851	0.341438		0.362401		2.90495e+08	1.49902e+11	1.20145e+11	1.87613e+10	2.10518e+10	1.4105e+10	5.15898e+09	1.47935e+10	5.77254e+11
threonine	1.77286e-05	4.24628e-10	0.167535	4.13322e-08	0.357957	0.22815	0.859428	0.224866		0.245719		3.06639e+10	9.04917e+10	3.11186e+09	5.75658e+10	8.98064e+09	2.11556e+10	4.93486e+08	2.12522e+10	7.14794e+11
dehydroascorbic acid	5.86091e-58	1.78915e-05	0.000142615	0.273118	5.62791e-05	0.320276	0.734089	0.28971		0.867315		1.63583e+12	1.42146e+11	6.86606e+10	1.2139e+10	1.29542e+11	5.38117e+10	2.88479e+09	5.58799e+10	2.04695e+12
alanine	3.85779e-07	1.25534e-07	7.52779e-05	1.46779e-08	3.07048e-16	0.602558	0.0839869	0.246636		0.438014		6.07052e+10	9.62904e+10	3.65036e+10	8.59121e+10	2.05497e+11	1.89015e+10	1.13847e+10	2.89529e+10	1.00314e+12
glucose	0.483588	4.46679e-08	0.311735	0.300412	0.00114417	0.185061	0.0401335	0.522789		0.846706		1.58489e+09	1.43692e+11	3.30673e+09	7.77555e+09	6.64284e+10	4.45956e+10	2.08862e+10	2.93697e+10	1.41532e+12
serine	3.52622e-09	7.00459e-17	0.00114859	0.00547689	0.000358597	0.140985	0.104312	0.377141		0.102162		9.44209e+10	2.43294e+11	2.78368e+10	2.73874e+10	6.07752e+10	3.86575e+10	1.18087e+10	2.80293e+10	1.14082e+12
inositol myo-	1.22257e-83	8.32583e-26	0.137193	0.0174203	2.22201e-31	0.0203683	0.965077	0.993553		0.0869042		1.77192e+11	4.3908e+10	6.60951e+08	2.43704e+09	5.46293e+10	6.38595e+09	2.11948e+07	6.79336e+08	1.30863e+11
oxoproline	7.44218e-29	1.34543e-13	2.67784e-17	0.033027	8.25835e-11	0.715768	0.699987	0.894141		0.14051		2.85542e+11	1.48834e+11	1.54547e+11	1.36504e+10	1.18105e+11	1.40889e+10	1.41777e+09	9.8063e+09	8.71749e+11
stearic acid	1.66012e-36	1.03022e-10	6.93588e-24	0.160087	3.33517e-09	0.0226494	0.0939145	0.68461		0.795373		1.46778e+11	4.50165e+10	8.73705e+10	2.8098e+09	3.87105e+10	1.61044e+10	3.6322e+09	5.66805e+09	3.35246e+11
ethanolamine	5.67041e-35	5.69728e-10	0.000518973	0.0102625	6.37467e-12	0.131886	0.973745	0.918301		0.771496		3.81858e+10	1.15025e+10	2.5628e+09	1.93979e+09	1.37525e+10	3.17015e+09	1.11538e+07	9.53046e+08	9.20145e+10
galactinol	8.21031e-63	2.10521e-11	1.62068e-19	0.0100291	6.991e-19	0.139754	0.967196	0.941286		0.0134843		3.21488e+11	5.14623e+10	7.36955e+10	7.6291e+09	8.63376e+10	1.22278e+10	5.47172e+07	3.37265e+09	3.6006e+11
benzoic acid	1.18312e-17	0.00859065	2.16871e-12	0.901979	0.391234	0.162404	0.75871	0.601145		0.897584		9.72417e+10	1.91169e+10	6.37439e+10	2.51701e+08	6.36561e+09	1.74887e+10	6.73986e+08	1.01063e+10	5.35415e+11
glucose-1-phosphate	0.380041	0.0346045	0.000222539	0.250803	1.3091e-06	0.565389	0.815635	0.982801		0.0301138		1.33035e+08	2.09124e+09	2.38809e+09	4.78108e+08	6.31156e+09	1.49188e+09	7.02567e+07	5.03657e+08	7.56383e+10
glutamine	6.29005e-08	4.87725e-08	0.000891178	0.727532	0.154445	0.0232926	0.182111	0.745422		0.625563		7.59536e+09	1.11186e+10	2.80551e+09	1.59564e+08	2.02478e+09	5.26321e+09	8.5703e+08	1.6986e+09	1.10026e+11
threonic acid	4.16486e-144	0.174214	1.46693e-05	0.356531	0.000319648	0.469537	0.0407271	0.239498		0.187713		9.1968e+10	4.71317e+08	1.17121e+09	1.26055e+08	1.4426e+09	5.90947e+08	3.93168e+08	7.79966e+08	2.67655e+10
levoglucosan	0.476446	0.0771011	0.000362263	0.0392139	6.30365e-05	0.662433	0.323715	0.722246		0.18184		5.8718e+07	1.15777e+09	1.4936e+09	7.54467e+08	3.18117e+09	8.84796e+08	2.61482e+08	8.12359e+08	5.07566e+10
proline	4.21434e-16	0.180559	7.124e-06	0.0445178	0.792991	0.651642	0.110955	0.421126		0.464609		8.27109e+10	8.82653e+09	2.39051e+10	7.25482e+09	2.76412e+09	8.98673e+09	5.11509e+09	1.18627e+10	5.0811e+11
valine	7.73726e-32	0.000617266	1.83625e-08	0.0138677	2.56924e-18	0.0295936	0.469797	0.0944524		0.443602		1.11496e+10	1.51833e+09	2.25939e+09	5.93936e+08	7.0084e+09	1.39113e+09	1.04039e+08	1.12297e+09	3.01769e+10
beta-sitosterol	7.64502e-70	3.61108e-19	4.5212e-39	0.398687	4.68416e-12	0.00334052	0.337104	0.158367		0.527694		1.70222e+10	3.99756e+09	7.82415e+09	6.88858e+07	2.48011e+09	1.00423e+09	8.14857e+07	5.39561e+08	1.64083e+10
glycerol	1.11489e-07	2.31624e-06	7.63558e-06	0.562784	0.573026	0.725157	0.147686	0.822987		0.428624		7.68797e+09	9.31725e+09	5.41597e+09	3.0393e+08	1.01412e+09	1.84677e+09	1.01432e+09	1.55589e+09	1.15898e+11
shikimic acid	8.87157e-22	3.44183e-08	4.44519e-05	2.96043e-06	0.00801095	0.539796	0.0830273	0.280726		0.252229		1.96055e+09	8.64912e+08	3.25635e+08	5.01776e+08	3.03369e+08	1.7091e+08	9.58159e+07	2.32021e+08	8.40341e+09
GABA	1.24096e-58	2.34225e-18	5.1266e-13	0.25195	3.76201e-26	0.0177909	0.34853	0.685854		0.231106		7.56559e+09	2.16915e+09	1.17695e+09	5.87072e+07	3.17264e+09	4.63708e+08	4.48548e+07	1.57274e+08	9.31852e+09
glyceric acid	0.148943	2.19672e-36	0.00143446	0.0117055	1.59257e-05	0.332043	0.187725	0.383933		0.0611325		5.94137e+07	6.17686e+09	2.92504e+08	2.55408e+08	8.74259e+08	3.23384e+08	9.54521e+07	3.04142e+08	1.24775e+10
palmitic acid	3.76787e-43	1.17108e-08	4.29978e-20	0.696388	5.49944e-10	0.397871	0.205182	0.490804		0.520307		6.55213e+09	1.31634e+09	2.56583e+09	1.99776e+07	1.51598e+09	2.90404e+08	8.76883e+07	2.60837e+08	1.21086e+10
N-acetyl-D-mannosamine 3	1.37609e-49	7.337e-05	0.0351399	0.143894	5.71382e-08	0.00402319	0.0190129	0.869704		0.915318		2.37205e+09	2.26307e+08	3.72186e+07	3.24563e+07	3.66608e+08	2.19385e+08	6.66475e+07	4.40982e+07	3.65854e+09
glycerol-3-galactoside	3.83919e-50	0.130961	4.02769e-05	0.00447865	0.104068	0.0284103	0.00654372	0.757559		0.55893		1.17457e+10	3.47644e+08	6.99698e+08	4.4534e+08	3.73794e+08	8.28294e+08	4.13758e+08	2.70222e+08	1.78523e+10
phytol	2.58447e-09	3.63379e-06	1.06619e-25	0.406697	8.90957e-11	0.331052	0.895366	0.625077		0.125618		7.63024e+08	7.06168e+08	2.57744e+09	3.7193e+07	1.22311e+09	2.34976e+08	4.56077e+06	1.65823e+08	9.05552e+09
pelargonic acid	2.38668e-06	0.236311	4.25791e-10	0.973529	0.0561755	0.0155469	0.769207	0.176453		0.588904		1.30871e+09	3.90781e+08	2.3375e+09	3.07243e+06	6.22056e+08	1.27481e+09	3.0067e+07	8.02705e+08	2.51368e+10
fructose	3.10072e-10	5.61567e-10	0.00050791	0.462163	7.55052e-15	0.715872	0.690896	0.378256		0.944442		5.98107e+09	7.91391e+09	1.76811e+09	2.22864e+08	1.18181e+10	1.02236e+09	1.0667e+08	1.55243e+09	6.32679e+10
hydroxylamine	3.03162e-22	6.77107e-06	2.70916e-14	0.29922	0.050084	0.421314	0.118012	0.890401		0.301953		1.75814e+09	5.48468e+08	1.03775e+09	4.0498e+07	1.86914e+08	1.71495e+08	7.18786e+07	8.35921e+07	7.34716e+09
malic acid	2.89918e-46	1.03567e-26	5.43383e-13	6.10414e-05	2.78899e-08	0.746564	0.432377	0.76471		0.994661		3.00625e+09	1.76961e+09	6.39802e+08	2.29506e+08	5.28319e+08	7.8243e+07	1.94321e+07	7.59435e+07	5.07743e+09
putrescine	2.3506e-16	1.99911e-08	0.000839199	0.671899	0.00596888	0.206357	0.443391	0.0947827		0.0343011		1.64618e+09	1.05062e+09	2.557e+08	1.79992e+07	3.74842e+08	3.03e+08	3.68485e+07	3.69113e+08	9.9265e+09
trans-sinapinic acid	9.60444e-64	6.35907e-29	1.7575e-38	0.397793	2.49001e-26	0.0685853	0.0293158	0.189853		0.312229		1.40015e+09	5.84964e+08	7.18608e+08	6.46517e+06	5.26985e+08	6.10766e+07	2.49026e+07	4.80529e+07	1.53622e+09
glycolic acid	1.53437e-19	1.3074e-19	2.97845e-52	0.504333	7.78645e-08	0.186045	0.265405	0.0956279		0.960069		8.75303e+08	1.06571e+09	2.96758e+09	1.3338e+07	4.20831e+08	1.34352e+08	2.5885e+07	1.58484e+08	4.27034e+09
phenylalanine	2.88494e-06	6.81722e-69	8.64781e-37	0.88812	1.84649e-09	0.493742	0.663558	0.0252149		0.00418724		1.12736e+08	2.4427e+09	9.73577e+08	1.19074e+06	2.61313e+08	4.72785e+07	4.11882e+06	1.04088e+08	2.20227e+09
urea	0.049401	0.921027	0.0694181	0.526268	0.516716	0.466045	0.138065	0.747267		0.591526		2.21808e+09	8.15253e+08	1.89237e+09	7.34441e+08	2.41994e+09	5.55883e+09	2.27225e+09	3.85985e+09	2.5076e+11
aspartic acid	1.62944e-23	0.000934532	4.27376e-11	0.69276	4.98745e-05	0.877409	0.620451	0.73702		0.341636		4.25784e+09	7.99848e+08	1.73549e+09	2.78633e+07	1.06438e+09	1.96578e+08	3.62401e+07	2.60451e+08	1.66476e+10
cis-sinapinic acid	1.66007e-54	1.23964e-30	3.14836e-50	0.0358746	1.38947e-22	0.404385	0.117598	0.487731		0.799274		8.98864e+08	4.9654e+08	8.06069e+08	1.86728e+07	3.54702e+08	2.90958e+07	1.19784e+07	2.64256e+07	1.22236e+09
xylose	0.0691632	0.00278712	0.533346	0.572312	0.00259444	0.974635	0.51003	0.928769		0.707137		4.45511e+07	2.47603e+08	5.21654e+06	1.50011e+07	2.49947e+08	4.3521e+07	1.81028e+07	5.85052e+07	5.89269e+09
indole-3-acetonitrile	1.8553e-06	0.0153255	8.21835e-07	0.0834774	6.8766e-05	0.832977	0.309451	0.247658		0.373624		1.18598e+08	7.21917e+07	1.26997e+08	2.53509e+07	1.3861e+08	2.92904e+07	1.1939e+07	6.42243e+07	2.22823e+09
succinic acid	7.16223e-69	1.12921e-11	5.89165e-13	0.00232656	8.1731e-14	0.867728	0.0697253	0.652195		0.983557		6.85123e+08	9.85986e+07	8.46311e+07	1.88724e+07	1.16905e+08	8.16343e+06	8.22511e+06	1.19086e+07	6.73808e+08
lactic acid	2.55747e-30	1.09156e-14	1.32001e-37	0.383444	2.16469e-12	0.834053	0.477566	0.0871066		0.506095		3.48416e+08	1.84973e+08	4.55017e+08	4.38234e+06	1.55592e+08	1.31319e+07	3.3771e+06	3.79149e+07	1.00132e+09
fucose + rhamnose	3.0431e-64	2.43333e-12	5.65594e-11	0.234897	2.40313e-12	0.0533925	0.017224	0.9939		0.161708		6.46581e+08	1.08586e+08	7.21844e+07	4.64633e+06	1.08635e+08	2.92565e+07	1.31048e+07	3.59352e+06	7.01714e+08
spermidine	3.25018e-08	0.653223	0.0429325	0.914435	0.482182	0.290186	0.65586	0.671979		0.166125		2.98965e+08	3.11937e+07	3.89021e+07	1.68874e+06	4.23796e+07	1.13037e+08	7.9695e+06	7.12899e+07	4.14318e+09
linolenic acid	3.99586e-25	4.10019e-06	2.28976e-16	0.659337	5.73716e-06	0.745638	0.116387	0.952385		0.712433		2.39248e+08	6.68012e+07	1.43366e+08	1.64066e+06	6.52479e+07	1.33306e+07	8.50561e+06	7.60872e+06	8.63782e+08
erythronic acid	1.60861e-102	0.229191	1.75362e-07	0.0143251	0.00209523	0.168433	0.172985	0.67378		0.00709077		1.76582e+10	1.48886e+08	6.0666e+08	1.84545e+08	4.11971e+08	3.05613e+08	7.58303e+07	1.62178e+08	9.44876e+09
spermine	3.63038e-36	1.33976e-06	1.96634e-09	0.0644664	3.13868e-08	0.0864935	0.561109	0.732236		0.199698		1.46915e+08	2.82876e+07	2.90543e+07	4.2671e+06	3.51112e+07	1.28746e+07	894936	5.35127e+06	3.39505e+08
acetophenone NIST	1.31985e-29	3.58382e-07	4.17915e-31	0.305635	0.0442935	0.712132	0.965801	0.453203		0.00775015		1.7281e+09	4.62081e+08	1.83585e+09	2.76863e+07	1.33848e+08	8.30823e+07	810637	1.15036e+08	5.11298e+09
pipecolic acid	0.0802036	0.29795	0.0942511	0.60047	0.416604	0.252853	0.812315	0.64241		0.856075		9.13152e+07	1.81365e+08	8.35172e+07	3.03279e+07	1.48642e+08	3.73172e+08	1.23516e+07	2.33408e+08	1.30367e+10
lysine	1.66866e-46	5.52384e-14	2.31528e-15	0.00104537	1.09108e-17	0.00903295	0.281344	0.80754		0.708834		3.3897e+08	9.99025e+07	8.75263e+07	1.80622e+07	1.2733e+08	3.09875e+07	3.29502e+06	7.87342e+06	5.68667e+08
glycero-guloheptose NIST	1.30679e-66	7.87352e-07	6.71468e-06	0.262071	6.36764e-10	0.00397202	0.0883163	0.913516		0.93977		6.43996e+08	5.72273e+07	3.14268e+07	4.0644e+06	8.26269e+07	3.98838e+07	7.38393e+06	7.00295e+06	6.64171e+08
beta-alanine	2.23697e-16	2.84372e-23	0.00374008	0.189935	2.04449e-07	0.904124	0.56328	0.772884		0.480744		5.07172e+07	9.15289e+07	5.90984e+06	2.31949e+06	2.85127e+07	3.32667e+06	799509	4.50387e+06	3.05347e+08
lactobionic acid	1.99265e-16	0.0122789	0.000193481	0.22302	0.0619013	0.871111	0.703241	0.579479		0.644345		1.16177e+09	2.34651e+08	2.24341e+08	4.78035e+07	1.68352e+08	8.3693e+07	1.11866e+07	1.3512e+08	6.96907e+09
rhamnose	1.40492e-40	0.00122092	0.0229448	0.259199	1.05485e-10	0.00497014	0.26655	0.523186		0.400413		4.51038e+08	4.19944e+07	1.06983e+07	5.56279e+06	1.20948e+08	5.27875e+07	5.44723e+06	1.87003e+07	9.01584e+08
citric acid	2.68936e-19	7.08342e-08	3.179e-16	0.00028052	0.000240522	0.0112585	0.782405	0.0553219		0.857593		6.66242e+08	3.26819e+08	5.41943e+08	1.25259e+08	1.82922e+08	1.74771e+08	3.69049e+06	1.36664e+08	3.29939e+09
raffinose	4.57676e-07	0.306851	0.352857	0.000310909	0.0548554	0.0556169	1.47154e-05	0.313715		0.791883		6.55725e+08	1.50423e+08	2.16353e+07	4.11521e+08	2.7331e+08	4.54371e+08	5.7095e+08	2.90976e+08	1.09803e+10
maltose	2.9693e-25	4.30863e-21	0.24218	3.50897e-08	0.207715	0.00498674	0.850076	0.170948		6.29723e-05		2.48471e+09	2.40419e+09	2.78547e+07	7.25204e+08	1.46478e+08	5.21805e+08	6.59994e+06	2.87204e+08	8.91558e+09
pentitol	1.96553e-08	0.0204443	0.000627848	0.0268803	0.000642901	0.419785	0.218015	0.555394		0.0615725		7.66482e+06	3.15986e+06	2.77825e+06	1.708e+06	5.15037e+06	2.40417e+06	715971	2.05254e+06	1.02818e+08
cholesterol	1.52073e-27	7.00135e-16	1.71777e-27	0.748856	9.77631e-16	0.16756	0.901574	0.11227		0.00255336		2.53543e+07	1.63964e+07	2.52952e+07	107989	1.62418e+07	2.65294e+06	38672.4	2.93218e+06	8.19063e+07
isoleucine	3.73485e-25	9.73196e-09	1.22601e-08	5.24177e-05	2.32643e-07	0.000539302	0.875414	0.199214		0.685512		1.01778e+09	4.0256e+08	2.81801e+08	1.68525e+08	3.40106e+08	2.67963e+08	2.22503e+06	1.13184e+08	3.66943e+09
xylonic acid	9.24189e-101	3.91835e-05	5.3955e-25	0.0577635	2.09307e-10	0.137395	0.972011	0.435261		0.211537		8.42086e+07	3.02414e+06	1.27601e+07	606152	6.04666e+06	1.5811e+06	5996.1	1.06482e+06	4.6359e+07
2-ketoglucose dimethylacetal NIST	1.89627e-30	0.00197205	0.00478767	0.0790077	1.16479e-08	0.918189	0.337556	0.330807		0.83247		4.1439e+07	5.20506e+06	2.16963e+06	1.37789e+06	1.28825e+07	1.22759e+06	587609	3.07501e+06	1.1847e+08
galactonic acid	8.35232e-63	0.0355162	0.000931955	0.155397	2.00356e-06	0.744237	0.383227	0.822766		0.147607		1.88928e+07	581852	535526	180266	1.71775e+06	327338	92676.4	284234	2.11631e+07
homoglutamine	4.69846e-37	0.0239563	0.954379	0.771071	7.15689e-06	0.943383	0.21583	0.238287		0.00346536		6.56994e+07	4.39049e+06	1099.29	174546	1.09511e+07	1.3648e+06	1.03242e+06	4.29901e+06	1.47284e+08
tocopherol alpha	4.09054e-18	0.00748008	0.00777448	0.488078	0.0755823	0.455068	0.471582	0.666414		0.522641		2.91383e+07	5.6771e+06	2.53415e+06	509251	3.56803e+06	3.49296e+06	533703	2.69755e+06	1.55585e+08
glucoheptulose	3.43876e-49	5.05582e-05	3.94823e-05	0.462441	6.63982e-08	0.172157	0.0532434	0.515319		0.886201		6.20546e+07	6.17743e+06	3.79991e+06	340471	9.61512e+06	3.11003e+06	1.30115e+06	2.02498e+06	9.67305e+07
ribitol	0.000483459	0.909773	0.000337069	0.163495	0.273634	0.245459	0.570671	0.923055		0.824857		9.54553e+06	1.17808e+06	1.00815e+07	2.80806e+06	4.92157e+06	9.79831e+06	867310	3.44596e+06	3.3895e+08
lauric acid	2.577e-27	1.31117e-06	7.81874e-16	0.605523	6.36246e-07	0.117577	0.038336	0.934191		0.934504		6.91597e+08	1.88309e+08	3.60107e+08	5.16408e+06	1.97038e+08	7.99316e+07	3.37842e+07	2.18755e+07	2.25693e+09
cellobiotol	2.11064e-12	1.41043e-36	0.0223645	2.31145e-12	0.000585932	4.66431e-07	0.738523	0.000252278		0.00892937		1.65592e+08	6.92014e+08	1.66283e+07	1.80368e+08	7.02969e+07	1.61383e+08	1.91978e+06	1.08122e+08	1.3893e+09
arabinose	0.00181897	0.0638797	0.0141178	0.356027	0.0365742	0.530398	0.910514	0.603158		0.835711		4.23894e+06	4.53051e+06	2.6147e+06	891558	5.16467e+06	3.88791e+06	80756.3	3.5594e+06	1.89046e+08
4-hydroxyproline	0.092451	0.534741	0.143723	0.0245526	0.121017	0.393446	0.433437	0.436391		0.793296		7.93612e+06	1.14644e+07	5.98734e+06	2.08671e+07	2.44795e+07	2.9536e+07	4.67534e+06	2.81052e+07	1.22521e+09
tyrosine	4.39258e-19	1.00846e-07	1.17474e-12	0.000352982	0.00257733	0.0593381	0.86837	0.149187		0.756218		1.89666e+08	9.2477e+07	1.1624e+08	3.51001e+07	4.0406e+07	3.89111e+07	612185	3.179e+07	9.51782e+08
ascorbic acid	5.59283e-11	0.00455314	0.779385	0.107675	2.35566e-06	0.7444	0.698937	0.170759		0.974428		2.46127e+07	9.3936e+06	42795.8	2.44036e+06	1.92029e+07	3.69785e+06	390555	7.70576e+06	2.39135e+08
erythritol	3.19533e-07	0.0131179	0.0397491	0.0389601	3.04477e-07	0.381169	0.843866	0.800046		0.716245		1.9267e+06	1.04477e+06	304087	467416	2.86349e+06	767416	24280.2	440766	3.1382e+07
glutamic acid	4.33275e-39	2.34322e-12	5.02433e-17	0.113031	3.18801e-14	0.117631	0.134705	0.866781		0.964496		1.38921e+10	4.51162e+09	5.06492e+09	2.90626e+08	5.20427e+09	1.03107e+09	2.67133e+08	3.53614e+08	2.91163e+10
leucine	3.83134e-26	4.98712e-07	8.23579e-05	8.73389e-05	6.25162e-06	0.0130918	0.647768	0.181246		0.89729		1.86935e+09	5.70012e+08	2.31512e+08	2.79818e+08	4.82982e+08	3.3401e+08	1.27388e+07	2.03898e+08	6.43309e+09
O-acetylserine	3.37249e-09	5.96203e-05	2.8929e-06	9.23787e-19	1.24036e-09	0.205613	0.00341662	0.00104971		0.510062		2.96409e+06	2.2495e+06	1.82811e+06	7.43926e+06	4.31516e+06	1.09152e+06	936254	2.4563e+06	3.57205e+07
2-hydroxyvaleric acid	8.56042e-41	0.000220334	3.42705e-16	0.736946	2.10507e-11	0.162861	0.320588	0.991344		0.306611		9.1621e+07	1.0172e+07	2.98091e+07	253151	2.60006e+07	5.93756e+06	945255	1.01602e+06	1.81915e+08
diacetone alcohol NIST	0.416348	0.843309	0.0475954	0.0582805	0.7516	0.984463	0.559983	0.688792		0.208283		2.03387e+09	6.26814e+09	1.2127e+10	1.75835e+10	8.18376e+09	8.74757e+09	3.56847e+09	2.26745e+10	1.34905e+12
phosphoric acid	2.16751e-12	2.7021e-06	2.05004e-13	0.0998376	0.00217174	0.307886	0.898985	0.778979		0.175955		2.68768e+07	1.7962e+07	2.95583e+07	2.38226e+06	9.79783e+06	6.02511e+06	109545	3.29459e+06	2.25746e+08
methionine sulfoxide	9.1524e-10	1.70796e-12	7.48319e-06	7.73275e-08	1.80037e-08	0.00645742	0.417751	0.569185		0.29208		1.18437e+07	2.07873e+07	6.21167e+06	1.02756e+07	1.41157e+07	7.53304e+06	528607	2.60464e+06	1.32664e+08
homoserine	3.12958e-48	3.8937e-05	0.00242946	0.00725374	0.187654	0.71697	0.1804	0.282952		0.826179		1.03129e+07	1.0767e+06	349498	374423	282324	266137	129214	454198	1.64968e+07
capric acid	6.4316e-27	0.00191205	2.76164e-08	0.339019	5.84597e-07	0.76413	0.186078	0.876278		0.27371		6.23352e+07	9.13296e+06	1.51016e+07	1.02295e+06	1.81714e+07	3.10014e+06	1.59243e+06	2.45262e+06	2.07067e+08
oleic acid	8.19369e-22	1.47433e-05	2.44524e-15	0.777649	0.000413574	0.0160907	0.68429	0.937934		0.704386		5.81969e+06	1.75479e+06	3.82503e+06	28541.2	1.30705e+06	1.25664e+06	43068.7	237107	2.48974e+07
arachidic acid	1.32466e-57	2.23083e-06	3.69668e-16	0.186173	3.30773e-06	0.277969	0.0438943	0.963424		0.259114		4.79214e+07	4.87332e+06	9.88458e+06	464887	4.74588e+06	1.67542e+06	867313	494050	6.04685e+07
trehalose	9.48026e-33	3.9909e-14	0.265968	3.50012e-06	0.445908	0.00223835	0.402033	0.0123754		0.00162527		2.05975e+08	9.55622e+07	1.52152e+06	3.17141e+07	5.84923e+06	3.43742e+07	2.23978e+06	2.81662e+07	5.38413e+08
gluconic acid lactone	0.721482	0.0326007	0.473071	0.0216694	2.08467e-08	0.331701	0.943839	0.956534		0.000709104		68123.7	6.5812e+06	276093	4.13912e+06	2.48234e+07	6.09407e+06	61899.1	2.01671e+06	2.35038e+08
pyruvic acid	5.01247e-56	0.263912	2.60209e-07	0.146074	0.000129712	0.640672	0.316116	0.727336		0.0239389		7.32592e+08	1.41837e+07	5.98583e+07	8.4497e+06	5.64285e+07	1.72261e+07	5.04977e+06	1.52453e+07	9.59947e+08
ribose	1.55097e-18	0.011146	0.000810397	0.980513	0.571038	0.833803	0.399399	0.273309		0.268081		1.52744e+06	271585	205619	711.49	69683.5	104129	33250.7	221188	7.93563e+06
phenol	3.23562e-20	1.77244e-06	1.64793e-11	0.115924	0.000676563	0.404272	0.766348	0.673512		0.558349		5.82662e+07	2.23348e+07	2.97413e+07	2.69288e+06	1.35973e+07	6.49821e+06	331139	4.68688e+06	2.72964e+08
4-hydroxybutyric acid	7.46145e-16	0.00204682	9.64474e-09	0.108079	0.0042093	0.730747	0.232919	0.475386		0.527194		7.44901e+06	2.03845e+06	3.63327e+06	474897	1.85157e+06	736433	310462	1.02225e+06	4.66146e+07
myristic acid	1.18316e-55	1.08342e-10	6.92744e-24	0.415778	8.07051e-11	0.105915	0.112955	0.652401		0.914142		7.98747e+07	1.41528e+07	2.75253e+07	423108	1.43218e+07	3.83158e+06	1.05451e+06	1.86605e+06	1.05613e+08
pentadecanoic acid	5.87598e-24	0.00216275	0.00487227	0.708715	4.59115e-06	0.898037	0.212688	0.574155		0.747897		3.30263e+08	5.4831e+07	2.30311e+07	1.98213e+06	9.68846e+07	1.40317e+07	8.93584e+06	2.46408e+07	1.26266e+09
lyxose	0.0158524	0.266743	0.347083	0.977733	0.0365334	0.590354	0.92966	0.990678		0.79534		1.35285e+06	1.48868e+06	204381	10389.9	2.76729e+06	1.93734e+06	33655.4	576223	1.01269e+08
salicylic acid	0.000560805	0.0652089	1.69309e-05	0.956867	0.131876	0.634876	0.414078	0.450231		0.263648		1.73633e+06	1.50445e+06	2.72044e+06	12677.9	1.22609e+06	1.14107e+06	254006	1.42473e+06	6.3108e+07
tryptophan	1.75253e-27	1.22736e-10	6.81241e-16	0.963466	0.0242841	0.241775	0.474002	0.549192		0.0862964		3.75075e+06	1.61989e+06	1.94728e+06	2060.24	361213	352963	41392.7	244351	1.21497e+07
2-phenylpropanol NIST	2.09254e-48	2.50028e-06	5.60844e-26	0.394043	4.32552e-05	0.668499	0.519173	0.798827		0.445295		1.95528e+07	2.48979e+06	8.97648e+06	132356	2.01411e+06	538188	93103.5	438220	3.11292e+07
linoleic acid	3.26508e-37	1.80876e-11	4.69143e-22	0.614473	1.89265e-10	0.5352	0.0279961	0.653396		0.896289		6.78264e+06	2.1742e+06	3.58227e+06	33592.5	1.98093e+06	309283	248395	266872	1.51243e+07
leucrose	5.7802e-42	2.31833e-11	2.25705e-21	0.433987	7.02797e-13	0.0238297	0.336747	0.860198		0.589688		1.59881e+07	4.36034e+06	6.98504e+06	116668	4.94772e+06	1.45973e+06	152212	378081	3.06202e+07
threitol	4.47046e-13	0.775897	0.567441	0.108731	0.0503105	0.561338	0.901985	0.447911		0.245944		5.09933e+06	228904	29953.6	407969	1.02045e+06	795881	18875.5	908953	4.01543e+07
propane-1,3-diol NIST	2.96914e-31	2.46872e-10	2.06877e-21	0.0311691	2.44799e-05	0.303221	0.466733	0.919758		0.960085		1.28866e+07	4.62196e+06	8.1567e+06	568273	2.41774e+06	957805	124082	367502	3.56809e+07
3-hydroxypropionic acid	9.78137e-29	6.9789e-11	7.55255e-17	0.21434	5.58046e-13	0.63518	0.286845	0.264858		0.581014		8.9054e+06	3.727e+06	4.69452e+06	192407	4.45001e+06	493871	155903	769962	2.73248e+07
asparagine	3.10124e-06	9.98395e-05	8.14826e-05	0.31954	8.15852e-09	0.638974	0.35882	0.718674		0.281729		3.98463e+07	4.71623e+07	2.8233e+07	4.0828e+06	8.66954e+07	1.40907e+07	3.66693e+06	1.26073e+07	7.83477e+08
N-acetyl-D-hexosamine	6.10069e-62	0.000162478	0.00450254	2.86482e-05	1.62384e-14	0.174798	0.165467	0.714971		0.848213		4.02695e+08	2.64717e+07	8.54042e+06	2.24452e+07	8.3927e+07	1.47231e+07	3.78437e+06	7.44085e+06	4.59854e+08
isothreonic acid	0.0404624	0.00239619	1.14737e-06	0.648279	0.227232	0.594483	0.87985	0.587731		0.0248044		47882	213306	275967	9837.79	78719.6	94730.3	2903.32	95525.4	4.97714e+06
pentadecanoic acid	1.1596e-38	2.28376e-07	8.01012e-15	0.350071	1.90268e-09	0.635207	0.124007	0.480855		0.316926		2.76324e+08	5.44875e+07	8.66191e+07	2.81484e+06	6.95848e+07	1.06135e+07	5.61123e+06	1.27969e+07	5.87241e+08
isonicotinic acid	5.5092e-77	1.46853e-07	6.44182e-29	0.0486887	7.30298e-13	0.522287	0.885936	0.956843		0.00458558		3.59067e+07	2.85758e+06	9.86323e+06	416381	4.8464e+06	623584	16575.2	257164	3.00326e+07
mannitol	1.60973e-05	0.00380185	3.54989e-07	0.172139	0.0833218	0.461329	0.538758	0.689559		0.504793		1.02221e+08	9.50338e+07	1.43657e+08	1.89832e+07	5.26705e+07	5.25743e+07	6.6557e+06	3.96024e+07	2.35876e+09
monopalmitin-1-glyceride	2.1188e-43	7.66968e-08	2.16313e-21	0.353261	1.397e-07	0.00199703	0.00203479	0.895076		0.804945		2.23248e+06	403903	935156	19459.6	390750	264512	117272	45934	4.0952e+06
2-oxogluconic acid NIST	0.0730263	0.856803	0.365159	0.357967	0.244876	0.636735	0.715605	0.600678		0.155035		1.29449e+06	778478	329431	825586	2.69246e+06	3.17434e+06	268494	3.32379e+06	1.75985e+08
sophorose	8.43032e-25	1.52112e-06	0.000389615	0.00294401	0.0240797	0.0259449	0.555522	0.103085		0.530378		2.39039e+06	724466	255166	235876	261061	412522	23508.9	319985	8.76641e+06
arabitol	0.284824	0.513519	0.544015	0.376275	0.649268	0.769996	0.647022	0.672512		0.442679		162874	605013	52371.5	278278	473139	924286	123799	1.0721e+06	6.23531e+07
dodecane	2.43378e-20	0.000838655	0.000148707	0.797618	0.103844	0.902225	0.039767	0.775295		0.0351557		1.21086e+07	2.73908e+06	1.8785e+06	58044.4	1.1799e+06	617405	833438	827182	5.63147e+07
uric acid	2.78668e-20	0.252939	0.919407	0.258518	0.000503893	0.780985	0.558517	0.826094		0.00844638		2.4577e+07	1.72891e+06	2677.85	709076	5.89798e+06	1.66803e+06	304771	1.52989e+06	1.14699e+08
salicylaldehyde	1.33003e-05	0.000694906	1.28873e-12	0.794913	0.000129475	0.933983	0.591712	0.279028		0.501837		2.25353e+06	2.5321e+06	6.20259e+06	53337.1	2.99733e+06	494613	122021	1.41065e+06	5.09813e+07
dodecanol	1.19852e-31	6.78974e-08	0.908862	0.0789687	3.87613e-15	0.607179	0.542406	0.898594		0.447075		2.75338e+07	7.45326e+06	2243.52	873312	1.4304e+07	1.40635e+06	209516	832782	7.5072e+07
pyrrole-2-carboxylic acid	1.47761e-11	0.595949	0.00122014	0.0083292	0.137196	0.232034	0.342505	0.652605		0.129918		3.8317e+07	2.9378e+06	8.4474e+06	7.71707e+06	6.70939e+06	1.03017e+07	1.71236e+06	6.18123e+06	3.49936e+08
erythrose	1.91198e-11	3.43542e-05	1.90528e-05	0.0691362	4.95906e-06	0.306222	0.176041	0.943996		0.826552		1.83351e+06	1.11718e+06	721277	207476	1.293e+06	453113	134607	156490	1.69423e+07
caprylic acid	2.76658e-22	0.000223522	4.78696e-21	0.34141	3.47889e-08	0.104551	0.193728	0.742193		0.672343		4.37689e+07	1.01915e+07	4.08765e+07	895792	1.87749e+07	6.64099e+06	1.36988e+06	2.83226e+06	1.82517e+08
3,4-dihydroxybenzoic acid	5.32567e-06	0.0314094	0.0194061	0.106575	2.57044e-08	0.353535	0.941728	0.511803		0.482292		757478	441865	196345	160526	1.63607e+06	395533	4283.39	329134	1.56577e+07
2-hydroxyglutaric acid	3.84553e-08	0.00555512	0.219783	0.400433	2.48306e-06	0.791157	0.219187	0.224654		0.443666		1.92374e+06	1.02887e+06	92731.2	112636	2.15717e+06	384934	187059	801749	2.6958e+07
dithiothreitol	0.044523	0.0665838	0.748023	0.57312	0.00358863	0.00729608	0.29494	0.0710271		0.999993		877849	2.25079e+06	22342.6	241034	3.85499e+06	5.3112e+06	529488	3.74791e+06	9.49232e+07
3-aminoisobutyric acid	6.66777e-64	0.000525177	5.12471e-20	0.727273	1.74618e-15	0.0692068	0.222665	0.680702		0.695598		2.75507e+06	154220	635436	4373.51	587483	119551	20684.8	51209.6	3.01234e+06
enolpyruvate NIST	3.25859e-36	1.81677e-11	1.03114e-15	0.000194123	7.69082e-09	0.957981	0.0628639	0.800834		0.620165		5.05863e+06	1.6775e+06	1.84537e+06	463418	1.29516e+06	99177.4	148044	163679	1.16711e+07
naphtalene	1.79491e-10	0.107623	0.00188633	0.13663	0.641105	0.918148	0.277905	0.915744		0.263614		1.13767e+07	2.42575e+06	2.60611e+06	1.06617e+06	902414	1.21295e+06	684755	1.22398e+06	1.17039e+08
maleimide	1.08803e-27	3.46568e-06	6.31086e-07	0.0489534	0.000149822	0.0186396	0.531072	0.923336		0.992295		6.10142e+06	1.53224e+06	1.14027e+06	271040	1.136e+06	968100	56548.2	198886	1.95849e+07
mannose	3.39719e-30	0.000209074	0.0288359	0.191816	0.0654099	0.193879	0.0468918	0.175325		0.835309		1.47543e+08	2.39497e+07	4.66817e+06	3.21784e+06	1.0151e+07	1.32493e+07	5.98225e+06	1.36326e+07	4.26147e+08
citramalic acid	2.47735e-29	0.00190554	0.215606	0.142552	0.02162	0.54173	0.35013	0.256338		0.159087		1.82827e+06	241409	19164.9	48770.8	166360	111015	26220	155888	5.47099e+06
cyano-L-alanine	7.31735e-07	0.00198096	6.50996e-08	0.407842	0.0765111	0.312437	0.354801	0.890232		0.0350332		2.06547e+06	1.5764e+06	2.47245e+06	146988	820591	952831	169875	408658	3.59001e+07
agmatine	2.31258e-19	0.136953	0.065025	0.107688	0.00865306	0.134389	0.191738	0.855687		0.425411		3.62938e+06	343426	139517	182670	638419	613889	135204	223474	1.7901e+07
methylhexadecanoic acid	2.32518e-16	1.44575e-13	1.56492e-21	0.426588	1.47987e-16	0.0723556	0.167765	0.878101		0.14852		1.57576e+08	1.61791e+08	2.1861e+08	3.69382e+06	1.98521e+08	3.73656e+07	7.75671e+06	1.11948e+07	9.4986e+08
isothreitol	1.78794e-27	0.0320865	0.207772	0.198004	5.13395e-06	0.300841	0.571243	0.774839		0.322753		4.0277e+06	366683	47318.4	96652	993661	351391	33337.4	191864	1.30518e+07
glycerol-alpha-phosphate	3.18659e-71	1.19172e-08	3.03065e-29	0.474624	2.0796e-11	0.0630174	0.661657	0.300734		0.745572		3.91345e+06	398359	1.22113e+06	12472.9	524434	148230	6907.27	98753.3	3.66753e+06
cellobiose	2.38446e-32	0.000614175	1.0958e-06	0.845293	0.000459731	0.88024	0.923755	0.921437		0.0222792		4.15151e+06	554664	613259	8439.69	572065	129088	3981.66	112739	1.10179e+07
1-methyl-1,3-propanediyl)bis(oxy)-2TMS NIST	8.27313e-32	1.39178e-06	3.1509e-14	0.00679664	1.6339e-05	0.563377	0.0646983	0.799728		0.768152		6.87806e+08	1.54901e+08	2.61791e+08	4.28643e+07	1.30325e+08	3.68481e+07	2.33927e+07	2.61912e+07	1.86366e+09
1-hexadecanol	1.1253e-22	1.06319e-05	1.55098e-06	0.0567214	2.92116e-07	0.0142763	0.254928	0.167091		0.704769		3.25209e+06	959392	717916	174779	1.21487e+06	681550	82960.9	430525	1.32819e+07
arginine + ornithine	0.000999582	7.60443e-12	4.38459e-06	8.83551e-06	1.17854e-08	0.258563	0.944835	0.262018		0.00935966		958319	5.69186e+06	1.88848e+06	2.08692e+06	4.16568e+06	1.08899e+06	9910.43	1.08408e+06	3.83306e+07
1,5-anhydroglucitol	5.40197e-84	4.22675e-08	1.96493e-15	0.466585	1.99364e-17	0.500503	0.860111	0.166001		0.66408		4.14801e+08	3.09924e+07	4.7107e+07	1.05893e+06	6.70997e+07	6.48319e+06	209036	9.88374e+06	3.04377e+08
octadecanol	1.1201e-38	1.14942e-05	2.76294e-06	0.747614	1.8639e-09	0.0178761	0.00145245	0.555119		0.995129		4.81552e+06	734591	525658	13563.7	1.2132e+06	508663	309092	204266	1.02289e+07
citrulline	0.379617	0.304352	0.000956555	0.113923	0.343828	0.018745	0.0282648	0.234599		0.578374		17918	139914	256185	101138	130825	502273	166567	298323	1.01693e+07
palmitoleic acid	8.93847e-35	9.26797e-07	4.84439e-18	0.507147	1.42051e-10	0.67073	0.0193605	0.989102		0.203504		7.94233e+06	1.64388e+06	3.59219e+06	59709.3	2.55442e+06	332203	349487	114083	1.92737e+07
talose	2.41687e-07	0.427577	0.386262	0.867436	0.74605	0.473008	0.545244	0.765453		0.209302		5.58768e+06	997873	152689	57756.5	547997	1.95968e+06	246584	1.33124e+06	8.91156e+07
6-hydroxynicotinic acid	4.63857e-87	1.39622e-05	2.60107e-17	0.0510585	6.27174e-07	0.134801	0.584254	0.804671		0.000395728		2.44531e+07	1.2019e+06	3.01335e+06	231724	1.48394e+06	581951	41630.8	236435	1.69826e+07
2-deoxyerythritol NIST	0.0561383	0.000305078	0.0681088	0.348131	1.77182e-05	0.542439	0.870041	0.71418		0.787022		1.54719e+08	1.00292e+09	1.41098e+08	8.92466e+07	1.28709e+09	3.75496e+08	1.17502e+07	3.00034e+08	1.85207e+10
1-hexadecanol	2.39249e-20	2.55539e-05	1.61314e-06	0.0650952	7.74932e-07	0.0103071	0.25934	0.0997138		0.576011		3.09945e+06	973014	776208	180452	1.24273e+06	772049	88865.9	529846	1.44087e+07
nicotinic acid	1.61148e-37	4.56846e-11	1.91141e-14	0.0790313	5.72281e-09	0.792946	0.573059	0.931841		0.0155609		3.40079e+06	1.04104e+06	1.07353e+06	87284.3	844838	106820	19062.1	73524.9	7.50553e+06
epsilon-caprolactam	6.6826e-11	0.00332909	0.000180833	0.13745	0.0879104	0.989631	0.782774	0.0182298		0.630888		2.27627e+07	9.15211e+06	7.2472e+06	2.02581e+06	4.90645e+06	1.30376e+06	249020	1.10612e+07	2.23058e+08
mannonic acid NIST	6.85511e-72	5.40576e-07	7.12427e-14	0.284199	1.57025e-09	0.0961087	0.777513	0.632028		0.540249		7.0651e+06	575996	890410	37548.5	780822	242170	7493.66	118552	6.53241e+06
isocitric lactone	0.799516	0.180902	6.16988e-05	0.0310596	7.54368e-05	0.526334	0.450821	0.808026		0.138246		15017.4	1.77204e+06	3.80564e+06	1.62751e+06	6.29935e+06	2.10955e+06	371192	1.41206e+06	1.02084e+08
zymosterol	9.40062e-56	0.000623234	6.04622e-08	0.14227	1.73569e-11	0.00248202	0.556801	0.368554		0.521134		4.18125e+06	277206	381760	49215.2	794086	348367	14732.3	136876	5.51522e+06
aminomalonic acid	3.55841e-14	3.14653e-06	3.05107e-45	0.167486	0.000421516	0.044516	0.115161	0.701745		0.0107758		309532	174305	1.27303e+06	18091.3	115964	95331.7	21902.3	36516.8	2.21332e+06
N-acetylglutamate	7.4658e-11	0.000425054	0.0118207	0.00106862	0.563929	0.123575	0.349051	0.161009		0.421314		6.42225e+06	3.31213e+06	921084	2.00309e+06	562640	2.21453e+06	304124	2.07144e+06	6.32711e+07
4-hydroxycinnamic acid	2.40318e-10	2.69263e-10	0.00137848	0.397697	0.206665	0.812317	0.746155	0.932348		0.231407		372829	502402	91919.9	16386.3	64087.1	53393.4	5196.38	38046.1	3.89261e+06
glucuronic acid	8.92e-83	6.02367e-10	3.79644e-19	0.00982754	5.73809e-11	0.105625	0.00341015	0.649224		0.749513		7.70377e+06	720797	1.15636e+06	123014	794522	209823	151547	102557	5.77995e+06
caffeic acid	1.3133e-08	1.77405e-08	1.72648e-17	0.327483	3.27667e-10	0.336354	0.735896	0.989921		0.0419948		1.36424e+06	1.89966e+06	3.20434e+06	90962.8	2.28361e+06	459991	24942.6	103530	1.78404e+07
adenosine	1.95602e-09	3.08971e-08	0.00271085	0.0805088	0.669245	0.112698	0.389835	0.689234		0.189528		1.32768e+06	1.60529e+06	321345	179042	113066	554742	66705.7	260518	1.55096e+07
palatinitol	8.27707e-48	4.92814e-10	6.88087e-15	0.177694	6.33417e-10	0.0682139	0.615082	0.945635		0.077626		757185	154126	181685	9681.99	152463	48764.8	2715.85	11218.5	1.22524e+06
beta-glutamic acid	1.64711e-42	1.23194e-08	4.22751e-13	0.025524	7.29585e-08	0.153498	0.118896	0.941931		0.82837		551818	112726	132306	17517.8	102805	34464.9	10134.2	9705.26	1.03952e+06
FAD	9.66831e-55	9.46426e-08	5.06783e-14	0.0253335	1.63778e-06	0.0158554	0.0589296	0.599267		0.426136		904981	119302	168907	20662	100635	61884.6	15885.7	23150.2	1.22358e+06
adipic acid	8.32195e-33	2.00792e-07	1.39755e-06	0.677933	4.14108e-10	0.61233	0.673724	0.640138		0.984209		8.12739e+06	1.98162e+06	1.1561e+06	37575	2.6867e+06	394566	38177.5	380690	2.11995e+07
fructose-6-phosphate	1.79851e-65	6.64711e-13	1.60146e-19	0.0044817	3.19418e-05	0.484683	0.537917	0.543832		0.0159651		2.48815e+06	425670	538337	65583.4	174409	57044.3	7438.02	53220.5	2.62937e+06
ferulic acid	2.47734e-33	2.18023e-13	1.01826e-14	0.374199	0.000152216	0.590153	0.0923531	0.614227		0.952212		376679	161904	140913	4323.98	55798.5	18435.1	10512.3	17887.7	963399
xylulose NIST	4.45578e-62	0.126868	0.109941	0.578434	0.00021704	0.000368627	0.100292	0.562303		0.127175		3.51376e+06	78715.3	23377	9989.09	224008	301767	42130.6	79195.5	4.00028e+06
dihydroabietic acid	4.03487e-53	1.40126e-07	2.73366e-16	0.961316	2.01315e-10	0.1347	0.502481	0.56259		0.67286		2.31092e+06	310343	536905	584.741	424987	111495	10215.3	64380.2	3.25306e+06
gluconic acid	3.83861e-68	7.29661e-08	2.09548e-10	0.659715	2.83227e-10	0.256428	0.443977	0.895839		0.613686		8.00036e+06	790047	770492	15152.7	1.02888e+06	227599	29606.8	89393	7.9887e+06
coniferin NIST	9.35819e-33	0.00696796	0.476088	0.708236	1.41051e-05	0.582967	0.506371	0.482898		0.0664217		8.40825e+06	810618	25462.3	34563.1	1.55398e+06	424229	68229.6	477720	2.19743e+07
allantoin	3.4759e-10	4.30472e-06	3.01261e-05	0.250456	0.528894	0.93046	0.0531926	0.149359		0.891619		755750	619816	325702	50882.4	76007.3	79258.8	108207	268517	8.0417e+06
elaidic acid	1.84592e-33	1.02838e-09	2.48256e-22	0.23318	5.22642e-07	0.0822811	0.150196	0.573055		0.852926		2.40056e+06	744379	1.4691e+06	40667.1	539915	234166	53006.6	119410	6.11071e+06
propane-1,2,3-tricarboxylate NIST	9.98249e-13	0.68035	0.000609759	0.845366	0.49948	0.714743	0.897249	0.6915		0.21638		2.45401e+06	142214	541881	15281.3	198325	323078	9861.63	334193	1.99599e+07
245705	2.52272e-13	1.87548e-16	1.14239e-21	0.455148	1.24734e-16	0.00392502	0.045787	0.936428		0.0866337		6.28109e+12	1.00419e+13	1.12143e+13	1.73727e+11	1.0154e+13	2.9078e+12	6.84186e+11	4.63864e+11	4.83587e+13
237543	0.00337712	1.34186e-12	1.56655e-16	0.243195	2.79014e-14	0.0164739	0.0995038	0.971424		0.0343054		1.23692e+10	9.87831e+10	1.05002e+11	4.03976e+09	1.12202e+11	3.14484e+10	6.6066e+09	4.76946e+09	6.25136e+11
204344	5.68483e-38	1.90013e-09	3.46168e-18	0.137736	2.70414e-07	0.889295	0.0153737	0.925726		0.101409		1.41148e+11	3.63626e+10	5.77421e+10	2.7839e+09	2.8194e+10	3.50274e+09	5.8925e+09	3.08587e+09	3.06853e+11
211956	9.32732e-12	0.0231177	0.773816	0.397089	2.43825e-06	0.948407	0.354091	0.252098		0.0154028		4.88544e+10	1.31195e+10	8.23273e+07	1.8429e+09	3.50158e+10	3.94079e+09	2.07212e+09	1.25232e+10	4.37059e+11
272849	7.41465e-17	0.0278245	5.22776e-08	0.469163	0.0928495	0.00438723	0.95041	0.164739		0.96881		4.31836e+10	7.2684e+09	1.75614e+10	8.67634e+08	5.43997e+09	1.49185e+10	5.8217e+07	8.17413e+09	2.51211e+11
225896	1.32357e-10	0.308347	2.39782e-05	0.0794893	1.20242e-05	0.463864	0.320532	0.852701		0.010989		3.89197e+09	5.38829e+08	1.63779e+09	4.57544e+08	2.82246e+09	8.76379e+08	2.04937e+08	4.95813e+08	3.94342e+10
304213	0.00117283	0.184975	0.000378641	0.392221	0.000568901	0.416478	0.239433	0.75376		0.0419631		1.72077e+09	1.21818e+09	2.06917e+09	3.02457e+08	3.59294e+09	1.66144e+09	4.62476e+08	1.07813e+09	7.07831e+10
218683	0.0257005	0.194847	0.516541	0.649337	0.0121738	0.634089	0.236123	0.639523		0.0865597		6.22005e+08	9.18983e+08	5.23264e+07	1.07323e+08	1.83779e+09	9.86475e+08	3.59579e+08	9.79505e+08	5.4502e+10
433267	0.000568635	0.0461836	1.27854e-06	0.0858137	0.434443	0.678131	0.0695365	0.363356		0.984478		6.57002e+09	6.20496e+09	1.31495e+10	2.69231e+09	2.64959e+09	4.08298e+09	2.92432e+09	5.97577e+09	2.39318e+11
305055	1.697e-17	0.144707	9.01346e-06	0.277294	0.0130047	0.235172	0.749756	0.71366		0.0424642		4.03883e+10	4.23152e+09	1.03326e+10	1.31721e+09	7.49355e+09	6.58802e+09	2.9509e+08	3.64377e+09	2.24751e+11
199433	2.05411e-53	2.44396e-06	7.77425e-09	0.205986	3.23675e-09	0.714415	0.972468	0.612499		0.698317		1.08752e+10	1.21731e+09	1.20012e+09	1.09778e+08	1.75718e+09	2.46096e+08	1.93293e+06	2.82776e+08	1.51965e+10
268610	1.8059e-07	0.0245594	0.000175448	0.763547	0.0803524	0.605048	0.747321	0.15239		0.32053		3.82256e+10	1.76992e+10	1.94651e+10	7.33771e+08	1.34572e+10	1.12072e+10	7.92233e+08	1.98189e+10	5.96647e+11
319168	5.61593e-24	0.00181158	1.98864e-08	0.703488	0.0175403	0.0984866	0.872407	0.555942		0.185836		2.25193e+10	3.81928e+09	6.40714e+09	1.37926e+08	2.71968e+09	3.17152e+09	5.35039e+07	1.7159e+09	8.6011e+10
211896	1.96655e-63	3.82767e-09	6.43309e-13	0.0900086	1.54196e-13	0.001095	0.0147382	0.453759		0.147496		4.98213e+09	6.31444e+08	6.88854e+08	6.07082e+07	9.35516e+08	3.76972e+08	1.0677e+08	1.23751e+08	5.50387e+09
268365	7.41267e-12	1.48193e-07	0.000117161	0.086276	0.0100722	0.186108	0.415241	0.379676		0.293015		1.13417e+09	9.55177e+08	3.45675e+08	1.12744e+08	3.49534e+08	3.15966e+08	4.0297e+07	2.46042e+08	1.00439e+10
200478	1.0794e-70	3.78603e-09	7.71945e-10	0.129501	8.56923e-14	0.64053	0.918103	0.677395		0.614559		6.03559e+09	6.56297e+08	5.15157e+08	5.34927e+07	9.90488e+08	1.0262e+08	2.22614e+06	9.76464e+07	5.71756e+09
419273	2.92109e-07	0.107825	0.156193	0.831133	0.273947	0.0177389	0.508673	0.640212		0.997817		4.98697e+09	1.67113e+09	3.70782e+08	6.80117e+07	1.17076e+09	4.01627e+09	2.48825e+08	1.44859e+09	8.0676e+10
201042	1.66364e-23	1.00097e-05	2.62869e-08	0.115819	5.17147e-10	0.991894	0.329788	0.726063		0.276018		6.30479e+09	1.78941e+09	1.80443e+09	2.43404e+08	3.0959e+09	1.35504e+08	1.24953e+08	3.92436e+08	2.46623e+10
408731	0.00136886	0.401849	8.57328e-05	0.970725	0.837613	0.493168	0.886666	0.728871		0.675202		4.21454e+09	2.08242e+09	6.38283e+09	2.41302e+07	8.44697e+08	3.82922e+09	9.7708e+07	2.82419e+09	1.78249e+11
270066	0.0187059	0.527613	0.000286138	0.974517	0.82717	0.519935	0.851555	0.619984		0.728258		4.68023e+09	3.49404e+09	1.1237e+10	4.33816e+07	1.80979e+09	7.68014e+09	2.70137e+08	6.79879e+09	3.68863e+11
215062	1.71973e-27	0.000537073	3.72992e-08	0.00386024	0.00853418	0.129421	0.0191649	0.443598		0.253867		2.52754e+09	4.18008e+08	5.85228e+08	2.09847e+08	2.92528e+08	2.83279e+08	1.48792e+08	1.8619e+08	8.18439e+09
330991	0.333096	0.70205	0.413637	0.501341	0.702642	0.685714	0.500468	0.686744		0.204702		1.35077e+11	4.29672e+11	9.63334e+10	1.98985e+11	4.29118e+11	1.06617e+12	1.99488e+11	1.06462e+12	6.31581e+13
419631	6.50631e-71	2.76053e-15	2.11875e-58	0.088921	0.000291824	0.0294713	0.163888	0.90724		0.963232		7.49075e+09	1.3595e+09	5.70439e+09	7.8316e+07	3.84247e+08	3.25875e+08	5.84472e+07	7.61563e+07	7.06435e+09
434067	6.85881e-12	1.04931e-48	0.00019257	2.36612e-18	4.11111e-07	8.75199e-07	0.751615	0.000303337		0.000106046		1.46982e+09	9.13034e+09	4.17848e+08	2.63454e+09	1.16279e+09	1.45797e+09	1.68851e+07	9.945e+08	1.29719e+10
299427	0.000526825	2.66711e-07	1.76783e-12	0.377711	1.09606e-09	0.141295	0.0445202	0.934394		0.211216		4.48178e+09	1.48317e+10	1.93679e+10	7.17029e+08	1.95925e+10	5.46249e+09	2.30291e+09	1.56189e+09	1.61293e+11
367932	4.98581e-15	0.0906119	1.61142e-06	0.242059	0.0445003	0.000622924	0.917706	0.6721		0.878679		2.82961e+09	4.11524e+08	1.01668e+09	1.22352e+08	4.93476e+08	1.36074e+09	7.38456e+06	3.24647e+08	1.88708e+10
375374	8.38399e-10	0.00289666	0.721299	0.062932	1.00484e-08	0.513684	0.78105	0.859898		0.220087		2.03081e+08	9.46449e+07	657101	2.87068e+07	2.47986e+08	4.74858e+07	2.55027e+06	2.79752e+07	2.264e+09
419166	1.06241e-48	0.310785	7.03326e-06	0.335993	0.10525	0.197762	0.581667	0.854369		0.77762		1.70171e+09	3.65718e+07	1.26608e+08	1.33883e+07	5.60851e+07	8.30826e+07	6.64318e+06	3.36598e+07	2.68776e+09
212261	8.22559e-74	3.43062e-18	9.53314e-32	0.4062	3.59548e-19	0.193482	0.400734	0.737938		0.209701		1.29284e+09	2.65251e+08	4.23555e+08	4.73134e+06	2.80299e+08	3.5788e+07	4.80263e+06	1.79719e+07	1.15039e+09
200491	7.94636e-84	8.09669e-15	5.2875e-30	0.0146991	1.20614e-15	0.00010298	0.0219896	0.340545		0.980757		1.46586e+09	2.01113e+08	3.70643e+08	2.09433e+07	2.12667e+08	8.9998e+07	1.89268e+07	2.76792e+07	1.07892e+09
439441	2.25599e-27	1.45376e-06	3.60867e-05	0.181189	2.40042e-11	0.368104	0.728346	0.825996		0.125035		6.05642e+08	1.63394e+08	7.82402e+07	1.54017e+07	2.80351e+08	4.89511e+07	2.84891e+06	2.63002e+07	1.97137e+09
228369	0.0718561	0.701387	0.061969	0.282329	0.460428	0.498503	0.0433387	0.360371		0.755158		2.40051e+10	2.20518e+10	2.58184e+10	1.87029e+10	3.43285e+10	6.9103e+10	4.66159e+10	8.11065e+10	3.23675e+12
382318	2.12216e-48	1.94231e-09	8.0061e-22	0.0321484	1.68496e-09	0.00822334	0.0204543	0.888122		0.629886		1.20573e+09	2.27285e+08	4.49019e+08	3.03025e+07	2.28757e+08	1.05855e+08	3.43241e+07	2.19919e+07	1.9199e+09
216428	6.91261e-18	0.0035665	1.22145e-06	0.283592	0.000624814	0.264814	0.496408	0.713633		0.785625		8.23102e+08	1.81352e+08	2.46096e+08	2.56898e+07	2.24193e+08	1.2573e+08	1.42587e+07	7.23384e+07	4.46171e+09
438061	1.85585e-35	3.93085e-10	7.11021e-22	0.0026952	2.01783e-06	0.394249	0.264244	0.879393		0.810489		1.89632e+09	5.70526e+08	1.05348e+09	1.22715e+08	3.64414e+08	1.08181e+08	2.73174e+07	5.27503e+07	4.49176e+09
234717	2.59548e-36	1.62696e-14	3.20548e-57	0.156898	0.000354092	0.0239547	0.412084	0.953271		0.942163		8.31686e+08	3.4899e+08	1.50177e+09	1.62044e+07	1.02006e+08	9.10911e+07	7.73913e+06	1.67534e+07	1.9123e+09
241652	0.685803	0.00896303	0.259965	0.0484992	0.283084	0.0485219	0.794707	0.457132		0.986965		3.37993e+07	3.21089e+09	2.62384e+08	1.25689e+09	1.29278e+09	3.84075e+09	9.48297e+07	2.02782e+09	9.05391e+10
419225	2.23342e-27	0.000870267	1.03372e-34	1.45135e-05	1.89008e-09	0.731965	0.0381315	0.549117		0.191175		4.09221e+08	6.45053e+07	5.47557e+08	6.93364e+07	1.57854e+08	2.1e+07	1.99682e+07	2.67865e+07	1.33176e+09
268313	4.80063e-71	8.01502e-17	2.11384e-36	0.0209309	1.00462e-13	0.0583089	0.037534	0.968618		0.267631		6.58575e+08	1.31623e+08	2.70222e+08	1.10079e+07	1.06759e+08	2.5407e+07	9.33275e+06	4.84937e+06	6.19422e+08
218694	2.70075e-10	0.341407	0.200776	0.903043	0.000122646	0.0522863	0.397387	0.416853		0.00527073		1.10967e+08	1.50549e+07	4.35843e+06	541650	6.88644e+07	4.87795e+07	4.91044e+06	2.73452e+07	1.1655e+09
231990	0.249813	0.93769	0.571937	0.295761	0.590197	0.886901	0.344122	0.864479		0.219887		1.88908e+10	1.80741e+10	4.55151e+09	3.47579e+10	5.29846e+10	7.17957e+10	3.04263e+10	7.62952e+10	6.24542e+12
279691	4.38566e-08	0.080965	1.85806e-05	0.202214	0.0639909	0.641033	0.175796	0.478281		0.795563		2.4848e+09	7.90622e+08	1.49943e+09	2.56731e+08	8.41445e+08	6.30047e+08	2.79307e+08	7.6775e+08	3.51268e+10
200735	3.72028e-15	2.30815e-08	1.05279e-29	3.13161e-06	1.01255e-17	0.0216891	0.648827	0.482367		0.0591588		9.0477e+07	6.27641e+07	2.02718e+08	3.55073e+07	1.34013e+08	2.8882e+07	1.17845e+06	1.29948e+07	5.97367e+08
408593	6.3197e-06	0.00221262	0.679193	0.000240124	0.210114	0.0586074	0.211006	0.521592		0.283081		4.9189e+08	4.47493e+08	4.03191e+06	3.99963e+08	1.68992e+08	4.23507e+08	7.35172e+07	2.14767e+08	1.0335e+10
218441	7.05899e-12	0.0834468	0.00345299	0.901882	0.00327126	0.595723	0.477959	0.843774		0.428377		2.30541e+08	4.54714e+07	4.01174e+07	958699	8.37859e+07	3.87147e+07	6.86315e+06	2.6149e+07	2.03721e+09
442534	3.32267e-50	2.93491e-19	5.62549e-69	0.550174	0.00295312	0.193171	0.143646	0.0389214		0.771493		2.80801e+09	1.04321e+09	4.34182e+09	1.16146e+07	1.77664e+08	1.32613e+08	3.78331e+07	1.87807e+08	4.26083e+09
199177	1.93214e-75	0.000623381	4.8417e-06	0.0419746	1.06905e-11	0.00243427	0.128721	0.513696		0.271737		2.00667e+08	8.69184e+06	8.44161e+06	2.51619e+06	2.53575e+07	1.09455e+07	1.62277e+06	3.62715e+06	1.72935e+08
431729	7.10172e-05	0.295245	0.0524153	0.096953	0.280962	0.0150379	0.366837	0.33183		0.998605		4.30227e+09	1.6408e+09	1.01156e+09	1.25463e+09	1.68244e+09	5.98086e+09	5.37543e+08	3.04318e+09	1.17388e+11
208686	5.74171e-91	2.11867e-08	2.35946e-31	0.411047	2.24534e-12	0.0161017	0.363192	0.811775		0.614659		4.24171e+08	2.90317e+07	9.97494e+07	1.11655e+06	4.26934e+07	1.38842e+07	1.27236e+06	3.77761e+06	2.7511e+08
218724	3.72606e-58	0.00290866	0.000124641	0.698681	3.35649e-09	0.0223707	0.130832	0.6211		0.168202		5.27437e+08	2.74482e+07	2.24291e+07	1.07402e+06	7.58346e+07	3.16167e+07	6.11542e+06	1.20914e+07	6.56947e+08
419233	9.11684e-62	2.78384e-07	0.0164889	0.265793	5.11021e-06	0.24938	0.970378	0.514175		0.659138		3.5545e+08	3.73778e+07	5.37859e+06	2.46733e+06	3.10337e+07	1.17183e+07	55827.6	8.54203e+06	4.07495e+08
202178	8.5702e-90	1.4705e-07	2.83199e-26	0.000739871	5.98935e-10	0.0606307	0.187232	0.46506		0.0420905		3.15045e+08	1.98404e+07	6.09647e+07	6.96261e+06	2.6012e+07	8.49069e+06	1.5978e+06	4.62804e+06	2.08535e+08
443451	6.33846e-34	9.40014e-08	5.24824e-07	0.507983	1.89178e-08	0.0876744	0.934925	0.744742		0.874265		1.52757e+10	3.72859e+09	2.25845e+09	1.18138e+08	4.05724e+09	1.44547e+09	1.17204e+07	5.90795e+08	3.82269e+10
211932	3.26246e-18	0.0100852	0.88119	0.73739	9.66596e-09	0.95433	0.663223	0.23894		0.00593914		1.15946e+08	2.14024e+07	31337.4	854311	6.75058e+07	5.35353e+06	1.15187e+06	1.79388e+07	6.15126e+08
218688	0.000136531	0.542265	0.0296627	0.0950282	0.852517	0.619693	0.719493	0.409077		0.406652		7.31399e+07	2.00238e+07	2.35058e+07	2.33712e+07	9.74484e+06	3.99745e+07	3.254e+06	5.13248e+07	2.16798e+09
211972	1.73385e-26	0.311916	1.66329e-08	0.040882	0.0228476	0.329043	0.124802	0.533866		0.0147467		4.69262e+08	2.15867e+07	1.1976e+08	2.33215e+07	4.78232e+07	4.13459e+07	1.51417e+07	3.25567e+07	1.58954e+09
212022	0.115795	0.000302669	0.0798927	0.387743	2.28812e-05	0.552529	0.916969	0.716696		0.754353		4.39443e+08	4.21042e+09	5.45314e+08	3.36058e+08	5.29254e+09	1.55628e+09	3.06868e+07	1.25388e+09	7.76912e+10
420446	2.27783e-19	7.97203e-05	7.05281e-34	4.41999e-05	1.87458e-10	0.852163	0.129824	0.363054		0.0875842		1.49913e+08	4.53886e+07	2.94852e+08	3.45457e+07	9.6845e+07	9.30477e+06	6.90657e+06	1.84622e+07	7.3911e+08
419655	3.31909e-20	0.000461225	1.48059e-09	0.65558	0.144206	0.0822164	0.503372	0.777422		0.637558		2.76799e+08	6.73495e+07	1.12823e+08	2.49847e+06	2.44598e+07	4.97326e+07	4.0642e+06	1.89891e+07	1.29759e+09
210557	2.9809e-11	0.00407421	7.85081e-21	0.360621	1.4899e-08	0.96402	0.678137	0.95368		0.24592		4.08261e+07	1.53651e+07	8.51873e+07	1.79338e+06	4.13624e+07	3.13161e+06	681967	3.36491e+06	3.85059e+08
267647	6.4862e-79	2.0149e-10	2.16064e-19	0.168297	7.38573e-08	0.0140678	0.00639808	0.296142		0.871332		1.59856e+08	1.6836e+07	2.61766e+07	1.05054e+06	1.27369e+07	6.62647e+06	3.00045e+06	3.49001e+06	1.28876e+08
200486	0.0188466	8.68793e-15	2.54567e-33	0.000118223	1.29207e-08	0.0393219	0.34133	0.430194		0.306161		7.69208e+06	1.13035e+08	2.37495e+08	2.55583e+07	6.57417e+07	2.6739e+07	2.98318e+06	1.40398e+07	6.07687e+08
200457	2.7202e-42	0.000741646	0.00590265	0.825682	1.77819e-07	0.0198588	0.442472	0.581018		0.959827		1.28319e+08	1.19987e+07	4.2426e+06	212429	2.29029e+07	1.1918e+07	905563	4.70881e+06	2.43325e+08
231850	3.64123e-07	0.223949	0.000201801	0.342165	0.0652204	0.0111714	0.455444	0.81033		0.968799		1.56739e+08	4.10411e+07	8.25269e+07	1.26296e+07	6.1469e+07	1.36729e+08	9.2558e+06	3.55079e+07	2.57858e+09
241947	3.1923e-33	0.152719	0.00946469	0.0533166	0.12598	0.228444	0.829501	0.754395		0.116522		4.4944e+09	2.13255e+08	1.78591e+08	1.55183e+08	2.27639e+08	3.41469e+08	9.8337e+06	1.7562e+08	1.15421e+10
232087	1.55098e-17	5.22813e-08	5.15851e-16	0.000465743	0.000340123	0.0128987	0.842312	0.0450513		0.831789		5.53254e+08	3.0915e+08	4.96586e+08	1.09218e+08	1.64461e+08	1.59744e+08	2.40149e+06	1.31978e+08	3.07055e+09
375085	1.99177e-54	0.00359708	9.94327e-13	0.00654656	0.000807911	0.0603821	0.134032	0.274988		0.75708		4.29514e+08	2.37598e+07	7.19648e+07	1.35627e+07	2.85848e+07	2.38471e+07	5.38287e+06	1.62771e+07	5.85237e+08
218719	0.0396899	0.515246	0.577332	0.166678	0.00144709	0.484957	0.595896	0.878831		0.243128		8.09292e+06	8.07529e+06	591380	6.84115e+06	3.80982e+07	1.81029e+07	1.97094e+06	9.81771e+06	8.34691e+08
200392	3.0382e-26	3.74028e-06	3.17986e-16	0.735677	4.5089e-08	0.127406	0.258964	0.904025		0.308867		6.93595e+07	1.84905e+07	3.90241e+07	332485	2.4109e+07	8.25466e+06	1.46689e+06	2.58926e+06	2.37583e+08
384883	6.68725e-33	8.16765e-14	1.89036e-26	0.103238	2.96623e-09	0.200218	0.638186	0.709358		0.427614		9.92391e+07	4.47522e+07	7.60161e+07	2.68216e+06	2.99463e+07	7.94423e+06	528306	4.20845e+06	2.57934e+08
212649	2.71156e-08	0.0867979	2.29807e-05	0.224967	0.0542862	0.659321	0.160823	0.482364		0.741367		2.48963e+09	7.5269e+08	1.42263e+09	2.32518e+08	8.50831e+08	5.96869e+08	2.85052e+08	7.41705e+08	3.4096e+10
218556	4.33298e-05	2.44931e-07	1.98634e-08	0.0215388	5.66108e-08	0.375696	0.0325694	0.0604888		0.548377		1.09207e+07	2.59663e+07	2.09329e+07	4.9562e+06	2.81706e+07	6.91538e+06	4.41801e+06	1.14458e+07	2.80988e+08
214528	0.00668906	0.629133	0.370925	0.00144459	0.792156	0.953634	0.690539	0.562701		0.000403556		1.39603e+07	6.51269e+06	1.50827e+06	2.49622e+07	4.50068e+06	7.21489e+06	1.39355e+06	1.63328e+07	8.25389e+08
365844	0.0697273	0.713684	0.0582247	0.247504	0.437322	0.457966	0.0414078	0.374516		0.768891		5.42036e+08	4.77313e+08	5.91312e+08	4.59392e+08	7.93212e+08	1.61073e+09	1.05191e+09	1.77409e+09	7.1986e+10
216862	0.0497701	0.00156438	3.05066e-09	0.43802	0.0363751	0.136599	0.78116	0.606571		0.325652		1.42616e+08	7.31366e+08	1.35006e+09	6.09476e+07	4.42437e+08	5.52479e+08	1.82106e+07	3.03256e+08	1.61756e+10
314978	0.114391	0.0251927	0.990507	0.0844358	2.95648e-06	0.915806	0.993522	0.548346		0.486086		4.41514e+06	2.28613e+07	250.054	8.77139e+06	6.12558e+07	8.09822e+06	22932.6	1.55933e+07	7.74548e+08
202083	1.54075e-34	3.31166e-15	2.13572e-14	0.000244525	8.12263e-24	0.561013	0.532062	0.646007		1.89127e-07		3.08789e+07	1.44661e+07	1.07662e+07	2.91812e+06	2.3228e+07	1.49846e+06	217559	1.34664e+06	7.55718e+07
202402	9.59439e-05	0.000123024	1.43665e-09	0.267652	0.000167325	0.0348027	0.490958	0.793314		0.124038		2.28446e+08	3.82198e+08	5.63528e+08	3.89706e+07	3.71441e+08	2.90569e+08	2.10044e+07	9.20255e+07	6.47038e+09
352777	4.00549e-83	4.09784e-15	3.90853e-30	0.00740801	2.12845e-16	0.000133408	0.0188625	0.366658		0.983746		1.50022e+09	2.12755e+08	3.86278e+08	2.52753e+07	2.31444e+08	9.14959e+07	2.04158e+07	2.78192e+07	1.11844e+09
231651	1.27725e-22	5.98503e-15	2.34293e-07	0.394056	1.44108e-22	0.251731	0.179726	0.103324		0.998375		6.35346e+08	4.89501e+08	1.63552e+08	1.10644e+07	7.54579e+08	7.46031e+07	2.04283e+07	9.49406e+07	2.60238e+09
203592	6.37951e-28	1.92691e-05	1.69275e-07	0.374223	3.67585e-05	0.613951	0.161859	0.376183		0.678812		1.26025e+08	2.7649e+07	2.57774e+07	1.7972e+06	2.62601e+07	7.43787e+06	3.33606e+06	9.84984e+06	4.0045e+08
211891	5.44473e-115	1.48931e-12	7.1613e-10	0.000617299	2.60081e-19	0.0297309	0.126855	0.679221		0.0169638		8.2031e+07	5.69129e+06	3.27011e+06	1.23775e+06	8.87585e+06	1.66517e+06	341626	615781	3.61479e+07
352563	1.40321e-39	1.1671e-20	0.00113527	3.05605e-08	0.716879	0.000115847	0.328363	0.00622697		0.00715281		5.11629e+09	2.78419e+09	2.58097e+08	8.65799e+08	6.94905e+07	8.7279e+08	5.36903e+07	6.01979e+08	1.05557e+10
207419	3.13123e-06	0.168397	0.269072	0.0123777	0.424211	0.105864	0.546867	0.0778105		0.233774		4.08514e+07	1.43374e+07	2.24254e+06	1.62476e+07	9.0522e+06	2.91695e+07	2.2136e+06	3.11643e+07	8.03939e+08
200462	1.17536e-78	0.00223176	0.00740118	0.170835	2.41057e-06	0.985766	0.365761	0.578233		0.209879		1.37842e+08	4.82997e+06	1.84175e+06	902635	8.95371e+06	707836	512872	2.16847e+06	1.11673e+08
420758	0.357348	0.373982	0.03113	0.137863	4.98511e-05	0.350383	0.273008	0.832638		0.0726374		944567	5.97519e+06	5.20227e+06	4.42917e+06	3.12292e+07	1.23845e+07	2.89742e+06	6.42516e+06	4.88429e+08
210904	0.00610591	0.373934	0.00292881	0.263426	0.30077	0.650901	0.127422	0.431237		0.670049		1.04222e+08	7.37291e+07	1.2288e+08	3.67358e+07	8.34286e+07	1.06691e+08	5.68303e+07	1.39063e+08	6.02634e+09
307668	6.28436e-11	0.000161911	3.88488e-06	0.0520874	1.61919e-05	0.459159	0.528192	0.976331		0.0588124		2.41396e+07	1.35814e+07	1.1751e+07	3.19643e+06	1.65045e+07	5.27007e+06	686845	1.70963e+06	2.35852e+08
208850	1.28087e-06	0.362638	0.0331192	0.187164	0.197513	0.0160372	0.707443	0.812751		0.0540403		3.66467e+07	8.31581e+06	6.94168e+06	5.11217e+06	1.11866e+07	3.36841e+07	1.05263e+06	9.14199e+06	6.67063e+08
212612	0.00397494	0.271175	0.0233853	0.16758	0.00324052	0.403732	0.694762	0.888324		0.0714363		7.93e+06	6.05587e+06	4.89567e+06	3.39303e+06	1.70998e+07	9.89146e+06	689526	4.75365e+06	4.15242e+08
217783	6.23074e-05	0.501466	0.0150207	0.538288	0.670341	0.599107	0.508018	0.933529		0.11583		9.18748e+09	2.44346e+09	3.35031e+09	6.97206e+08	1.79472e+09	4.66926e+09	7.62457e+08	2.39879e+09	2.4674e+11
202664	4.93899e-40	0.000523926	7.57476e-05	0.386621	0.0162238	0.344901	0.499018	0.462122		0.420322		6.94867e+08	7.23619e+07	5.13815e+07	6.13106e+06	4.53179e+07	3.60639e+07	4.482e+06	3.1467e+07	1.41307e+09
301755	0.614801	0.715364	0.591629	0.481595	0.653056	0.653432	0.509594	0.635309		0.228372		1.34072e+08	1.53308e+09	1.52377e+08	7.73828e+08	1.74792e+09	4.09498e+09	7.13885e+08	4.19401e+09	2.32084e+11
211980	1.20303e-07	0.0439362	0.000459379	0.521543	0.170856	0.361091	0.200752	0.397442		0.618918		1.07049e+09	4.25539e+08	4.60569e+08	4.81907e+07	2.87809e+08	4.06233e+08	1.19128e+08	3.89335e+08	1.62255e+10
275608	1.70547e-26	0.00183893	3.36568e-08	0.415435	0.000288489	0.19233	0.131812	0.882995		0.818946		3.54324e+09	5.31781e+08	8.6378e+08	4.81124e+07	6.53359e+08	3.73902e+08	1.11277e+08	1.39488e+08	1.19982e+10
211901	1.55968e-22	5.45809e-15	2.48512e-07	0.381665	3.56961e-22	0.267386	0.333994	0.132743		0.997908		6.95204e+08	5.3957e+08	1.78997e+08	1.25809e+07	8.13901e+08	8.03458e+07	1.43279e+07	9.8402e+07	2.8607e+09
204448	4.06134e-21	5.44115e-06	2.53162e-07	0.764097	2.73438e-05	0.813959	0.470856	0.616152		0.522803		4.25997e+07	1.43638e+07	1.18372e+07	232359	1.27242e+07	2.59008e+06	651182	3.50886e+06	1.89443e+08
212672	5.63355e-57	5.10888e-09	9.21691e-15	0.044896	2.26009e-09	0.000351668	0.00357087	0.845102		0.236149		5.31863e+07	7.70954e+06	9.99887e+06	969984	8.00883e+06	5.15914e+06	1.77145e+06	871757	6.81219e+07
213310	1.93377e-49	5.36716e-11	2.93875e-27	0.0179891	1.49732e-11	0.00433334	0.119726	0.250386		0.564339		7.49852e+08	1.60028e+08	3.54895e+08	2.14498e+07	1.68112e+08	6.9049e+07	1.12821e+07	3.33449e+07	1.16109e+09
221574	1.2098e-40	0.000677235	9.41237e-05	0.447156	0.00491619	0.157941	0.456164	0.401455		0.484366		7.03665e+08	6.99159e+07	4.96798e+07	5.15647e+06	5.45363e+07	4.61915e+07	5.02845e+06	3.3526e+07	1.40371e+09
211952	0.018704	0.829386	0.389919	0.0402544	0.799851	0.299723	0.153548	0.286823		0.805157		1.59015e+07	6.10442e+06	2.11435e+06	1.84764e+07	6.6851e+06	3.37867e+07	1.07437e+07	3.43357e+07	1.25321e+09
437469	5.24082e-05	8.70776e-08	0.030177	0.251478	0.526921	0.154477	0.382359	0.916598		0.18173		1.45911e+07	3.75988e+07	4.13579e+06	2.42167e+06	3.64044e+06	1.27056e+07	1.68498e+06	4.0016e+06	3.83864e+08
217809	1.18086e-11	0.0888166	0.102582	0.949972	0.100775	0.080705	0.95079	0.0433421		0.906228		2.61255e+07	5.18036e+06	1.43983e+06	55232.9	4.99343e+06	9.08761e+06	54306.5	1.02209e+07	2.36197e+08
211919	3.87635e-07	2.48237e-14	1.21364e-31	6.62493e-05	2.01158e-09	0.313576	0.076291	0.53014		0.328618		1.91819e+06	5.71203e+06	1.16274e+07	1.42094e+06	3.74787e+06	840433	373917	652333	3.17094e+07
252454	0.0529571	0.000510615	0.554628	0.206931	0.00054273	0.654182	0.712917	0.946683		0.116628		3.07112e+06	1.83849e+07	285148	2.5789e+06	1.82659e+07	6.31101e+06	552390	3.25952e+06	3.58037e+08
408490	0.000188792	0.386833	3.02497e-05	0.84599	0.904797	0.621471	0.982178	0.881324		0.673139		3.61156e+07	1.33908e+07	4.52662e+07	852297	3.99356e+06	2.05702e+07	91606.3	1.30607e+07	1.11815e+09
419175	2.19066e-28	8.79244e-07	3.64332e-38	0.00152896	4.3378e-11	0.984705	0.653992	0.824718		0.413815		2.27713e+07	6.06891e+06	3.28315e+07	2.12596e+06	9.85693e+06	457992	137341	948680	7.09208e+07
227655	7.35148e-54	4.09966e-05	1.28778e-05	0.650725	3.20086e-07	0.745671	0.375846	0.924069		0.538615		3.87129e+07	3.47669e+06	2.37253e+06	104820	4.86699e+06	825550	239028	541649	5.34959e+07
213160	0.951365	0.000229162	9.27737e-05	7.06556e-05	0.419108	0.586187	0.474483	0.757361		0.588685		678.771	4.45682e+06	2.83684e+06	3.56082e+06	908504	1.53854e+06	272214	1.21147e+06	8.00097e+07
419574	1.74424e-15	0.012651	1.52084e-07	0.174853	0.0138337	0.637464	0.220169	0.697013		0.722645		5.13748e+07	1.1076e+07	2.14494e+07	2.63716e+06	1.09066e+07	5.95811e+06	2.28744e+06	5.49239e+06	3.30632e+08
419195	4.21402e-05	0.267219	0.00661812	0.034026	3.72824e-07	0.650541	0.673617	0.919094		0.544787		3.59366e+06	1.35374e+06	1.56299e+06	1.43051e+06	8.31011e+06	1.63252e+06	166049	951738	9.21679e+07
212748	6.32293e-45	0.0414875	2.59926e-35	0.137682	0.0336944	0.723288	0.0416053	0.86072		0.983291		7.89389e+08	3.6798e+07	5.81702e+08	1.25676e+07	3.85101e+07	2.21316e+07	2.02079e+07	1.70789e+07	1.38498e+09
422549	8.40296e-08	0.441703	0.0395316	4.77551e-11	0.338088	0.919786	0.237905	0.858052		0.000541909		2.71815e+07	4.39445e+06	3.90106e+06	4.59335e+07	5.21791e+06	4.13695e+06	2.6364e+06	4.98617e+06	4.01703e+08
428311	7.28491e-39	0.00105432	2.59463e-06	0.545689	0.00620994	0.44595	0.345634	0.766525		0.605269		3.00045e+08	3.00168e+07	3.27373e+07	1.75048e+06	2.37799e+07	1.43722e+07	3.07344e+06	9.44593e+06	6.33476e+08
202663	4.59182e-33	5.47241e-07	1.38264e-08	0.440316	1.58624e-11	0.0246023	0.255253	0.887578		0.189518		3.80998e+07	8.67191e+06	7.50205e+06	368487	1.42193e+07	4.6693e+06	614188	1.1292e+06	9.84219e+07
271416	4.64168e-50	0.624016	1.5687e-10	0.436348	1.31536e-07	0.0253733	0.0560506	0.879108		0.327967		6.30542e+07	765252	9.39919e+06	363560	9.19517e+06	4.53505e+06	1.26914e+06	1.12881e+06	9.60441e+07
310162	3.30276e-29	2.66085e-07	2.34684e-05	0.0692623	1.02656e-12	0.332725	0.811531	0.764289		0.188117		6.501e+08	1.79847e+08	8.14081e+07	2.39312e+07	3.11897e+08	5.06411e+07	1.86139e+06	2.92699e+07	1.95554e+09
218744	4.2923e-63	1.37887e-12	1.57239e-25	0.570223	2.07568e-25	0.143237	0.288671	0.314448		0.386189		1.12551e+09	1.97764e+08	3.53731e+08	3.20995e+06	4.13226e+08	4.22792e+07	7.11102e+06	3.31668e+07	1.25271e+09
357261	0.535574	0.219106	0.00688153	0.0844381	2.84647e-05	0.413087	0.276681	0.739785		0.0501662		91751.2	1.68339e+06	1.75984e+06	1.18658e+06	7.01511e+06	2.4691e+06	615155	1.63218e+06	1.04781e+08
214011	6.73505e-10	0.0630982	9.55538e-07	0.0794337	0.344498	0.999664	0.392106	0.732391		0.327299		1.07271e+08	2.8413e+07	6.65345e+07	1.37169e+07	1.51875e+07	3.09453e+06	5.05183e+06	1.86245e+07	1.18189e+09
337196	0.0141142	5.28793e-14	7.58058e-31	7.33608e-05	1.97415e-07	0.083982	0.233084	0.588892		0.317763		9.08671e+06	1.15568e+08	2.33472e+08	2.91192e+07	6.1466e+07	2.50668e+07	4.37315e+06	1.25903e+07	6.56931e+08
199205	4.2191e-20	0.0019043	0.0289704	0.91375	0.000210374	0.226856	0.06345	0.867089		0.940328		2.25991e+07	4.70398e+06	1.16573e+06	43812.5	5.98721e+06	3.16057e+06	1.34758e+06	1.29358e+06	1.06597e+08
415158	0.00342216	0.3721	0.000119044	0.936063	0.782535	0.504255	0.903039	0.746929		0.705155		1.52296e+08	9.47243e+07	2.65111e+08	2.32383e+06	4.32242e+07	1.63694e+08	3.58737e+06	1.18878e+08	7.7189e+09
385665	1.06019e-42	0.000483961	3.15669e-19	0.63841	4.38221e-09	0.339466	0.770563	0.868805		0.930824		1.22156e+08	1.18156e+07	4.60029e+07	468267	2.60829e+07	5.87736e+06	271839	2.7643e+06	2.288e+08
218759	1.60154e-26	5.13906e-06	2.54637e-11	0.568522	2.37912e-07	0.996366	0.76181	0.245765		0.340835		5.32293e+07	1.37045e+07	1.9227e+07	463744	1.6664e+07	813217	223264	5.20189e+06	1.80021e+08
225481	1.48567e-06	1.68452e-11	2.8097e-22	0.0497262	4.26678e-13	0.00174246	0.122772	0.985054		0.309239		6.01774e+06	1.5989e+07	2.65907e+07	1.52707e+06	1.82291e+07	7.26338e+06	1.06501e+06	712041	1.10923e+08
199223	1.09775e-94	6.52266e-08	5.45549e-17	0.716244	1.5386e-10	0.139137	0.160134	0.814691		0.459923		1.09195e+08	6.61348e+06	1.15338e+07	101139	8.78067e+06	2.25985e+06	557014	907452	6.64695e+07
352980	3.03277e-116	1.31706e-12	4.92412e-19	0.522405	3.00628e-13	0.0972267	0.0804499	0.327319		0.168255		3.68247e+07	2.51788e+06	3.16337e+06	47174.4	2.64773e+06	588829	183877	415057	1.59237e+07
421991	1.95087e-09	0.00423919	0.0274066	0.804402	3.04666e-05	0.0533692	0.723756	0.868324		0.992928		1.48283e+07	6.87262e+06	1.93224e+06	171825	1.15323e+07	7.22159e+06	255287	2.0951e+06	1.73195e+08
300920	8.00513e-31	0.000638756	6.5632e-12	0.427341	0.000839933	0.00231734	0.878491	0.563926		0.967465		3.66891e+07	5.17973e+06	1.17309e+07	401000	5.02503e+06	6.57349e+06	61004.4	2.04169e+06	1.03331e+08
216599	3.1284e-20	1.20746e-05	5.85197e-14	0.138555	1.19326e-05	0.824269	0.370268	0.64199		0.682895		4.48939e+07	1.50356e+07	2.88537e+07	1.90072e+06	1.50489e+07	2.81353e+06	953303	3.76436e+06	2.10137e+08
202676	8.33955e-86	0.00410516	0.000797825	0.247546	6.7418e-07	0.957917	0.13206	0.569601		0.381807		2.04458e+08	5.78811e+06	3.77232e+06	926556	1.26321e+07	1.23447e+06	1.34547e+06	2.84946e+06	1.45207e+08
211902	9.77457e-84	7.0083e-09	3.70775e-18	0.358684	3.20103e-08	0.183166	0.130196	0.96593		0.120904		1.30308e+08	1.07089e+07	1.80422e+07	449794	9.92505e+06	3.03585e+06	896433	769466	9.60677e+07
200450	0.000135959	0.105082	0.17934	1.96995e-10	0.547181	0.649323	0.803018	0.841186		0.00206544		1.10701e+07	6.8467e+06	1.3513e+06	3.51488e+07	3.00328e+06	5.8183e+06	327937	4.23409e+06	3.27955e+08
375172	0.554611	0.161616	0.0961426	0.0505286	1.20613e-05	0.411293	0.41158	0.867359		0.0227193		111436	2.53306e+06	886088	1.91578e+06	1.00115e+07	3.30374e+06	567000	1.69667e+06	1.3991e+08
199203	2.42063e-53	0.000147515	1.43696e-10	0.643007	0.101315	0.167055	0.0522994	0.884286		0.847789		7.03889e+07	5.72366e+06	9.68521e+06	198435	2.07979e+06	3.19414e+06	1.33356e+06	1.14133e+06	9.85345e+07
362120	9.35606e-61	2.57814e-05	1.20869e-07	0.255864	0.190386	0.0172251	0.000332131	0.0750379		0.921008		7.53661e+07	5.9653e+06	5.83019e+06	550667	1.50428e+06	4.41912e+06	3.28541e+06	3.45207e+06	8.83983e+07
408701	8.19152e-10	0.160389	0.00399845	0.124603	0.130506	0.00529207	0.574629	0.450167		0.993747		2.93234e+07	5.92752e+06	6.22702e+06	3.11252e+06	6.36523e+06	1.89783e+07	825130	7.37149e+06	3.26494e+08
200906	8.88385e-10	4.66961e-15	1.68381e-15	0.0121688	0.0635922	0.826566	0.335528	0.29023		0.947886		2.59381e+06	5.49659e+06	4.51254e+06	588529	695959	386525	144675	791351	2.90071e+07
200448	1.43301e-27	0.000333564	7.71007e-06	0.612737	0.00259759	0.30043	0.0290135	0.40191		0.899375		3.95366e+07	6.84659e+06	5.95606e+06	285009	5.41048e+06	3.43648e+06	2.07418e+06	3.04542e+06	1.27577e+08
220946	0.00396761	0.522412	0.0130705	0.246777	0.303338	0.448585	0.0676737	0.452204		0.658471		3.64425e+07	1.823e+07	2.6983e+07	1.21986e+07	2.62899e+07	4.31451e+07	2.35471e+07	4.29654e+07	1.90747e+09
354038	6.9998e-14	0.056867	0.00152595	0.096372	0.00421084	0.00397405	0.90936	0.362334		0.960635		2.89422e+07	5.23535e+06	4.91791e+06	2.27375e+06	8.42803e+06	1.27415e+07	91870.5	5.30483e+06	2.12192e+08
218448	2.15396e-14	0.0277614	5.06514e-05	0.801157	0.000746745	0.662953	0.74641	0.907421		0.584481		6.9386e+07	1.41027e+07	1.85934e+07	492324	2.40061e+07	8.48688e+06	649614	5.24888e+06	4.87196e+08
219683	3.31638e-20	5.04491e-06	8.65775e-37	5.02346e-05	1.01602e-10	0.753092	0.175542	0.289743		0.0600617		1.80125e+08	6.43636e+07	3.73276e+08	3.89507e+07	1.13446e+08	1.28751e+07	6.7196e+06	2.30498e+07	8.44379e+08
218787	3.95627e-29	1.32275e-05	4.11514e-10	0.00795696	2.75741e-05	0.9919	0.844813	0.879935		0.261115		8.03455e+08	1.72311e+08	2.25885e+08	5.39895e+07	1.62754e+08	1.33201e+07	1.86365e+06	2.84333e+07	2.42478e+09
218728	5.80333e-16	5.9382e-09	2.49989e-30	6.33222e-06	3.21971e-18	0.0609564	0.638556	0.631117		0.0604282		9.93524e+07	6.92914e+07	2.14662e+08	3.45625e+07	1.42415e+08	2.50829e+07	1.26145e+06	1.12048e+07	6.16673e+08
211949	6.53093e-22	0.00398747	0.000647709	0.574888	0.000955131	0.57426	0.499686	0.123368		0.0390827		8.60394e+07	1.4653e+07	9.84301e+06	924496	1.75462e+07	7.14371e+06	1.159e+06	1.28192e+07	3.66109e+08
286263	0.267869	0.0258818	0.0659413	0.358872	0.0679082	0.0493517	0.0673317	0.0224386		0.999822		4.41519e+06	4.62345e+07	1.21907e+07	7.36984e+06	3.71529e+07	6.66046e+07	1.94779e+07	7.57589e+07	1.57487e+09
239718	5.41116e-21	0.00121716	1.5341e-07	0.857948	0.000519209	0.343902	0.249685	0.230837		0.872563		4.68713e+07	9.78124e+06	1.36097e+07	146575	1.07601e+07	5.36384e+06	1.33119e+06	6.18991e+06	2.09918e+08
270999	5.18016e-14	0.0295149	4.73557e-09	0.557785	0.0192157	0.652776	0.212367	0.303106		0.503136		2.66588e+07	5.52514e+06	1.57228e+07	514721	6.00938e+06	3.41322e+06	1.36915e+06	5.18897e+06	1.93276e+08
214682	5.016e-16	0.0184431	0.000193706	0.0423122	2.02997e-05	0.0404325	0.252212	0.0791364		0.602234		7.39022e+06	1.43036e+06	1.46944e+06	662582	3.13946e+06	1.99938e+06	287410	1.76367e+06	4.56548e+07
201044	5.26573e-12	2.63304e-11	6.55065e-16	0.929606	2.45518e-13	0.0246227	0.0144481	0.612686		0.010094		3.67961e+06	4.54897e+06	5.15159e+06	10677	5.37367e+06	1.52275e+06	625701	597202	3.21014e+07
211903	4.37451e-05	0.0656078	0.0154685	0.160736	6.23032e-06	0.42654	0.300677	0.749938		0.00433195		7.68964e+06	4.71453e+06	2.6658e+06	1.65643e+06	1.48744e+07	4.59552e+06	1.08738e+06	3.03573e+06	1.98072e+08
212394	5.43904e-10	0.000122917	0.117848	0.0487268	0.105484	0.0231861	0.0151269	0.0195571		0.913589		3.44675e+07	2.21798e+07	2.09995e+06	5.20414e+06	7.82943e+06	1.7973e+07	7.23819e+06	1.84309e+07	3.75461e+08
239599	0.000175567	0.559117	5.24878e-06	0.94758	0.701064	0.0981691	0.901531	0.402677		0.846427		1.12756e+07	3.09993e+06	1.67449e+07	84799.8	2.35658e+06	1.27545e+07	163277	8.24387e+06	3.45654e+08
303905	0.877458	0.113201	0.00434246	0.265166	5.65555e-05	0.529986	0.488508	0.693565		0.071637		13233.6	4.98034e+06	4.57005e+06	1.48045e+06	1.54395e+07	5.02195e+06	797887	4.07449e+06	2.44069e+08
310412	0.000626911	2.3086e-10	3.01889e-21	0.0476629	2.8232e-13	0.0160081	0.200784	0.987656		0.213166		3.31269e+06	1.59214e+07	2.77623e+07	1.71136e+06	2.04225e+07	6.19071e+06	899797	748913	1.22567e+08
200511	9.84341e-48	1.0414e-08	8.88468e-08	0.0534657	1.15177e-14	0.935327	0.779357	0.0986426		0.0262262		6.30215e+07	1.11736e+07	6.88786e+06	1.37261e+06	1.88467e+07	985290	116122	3.76675e+06	1.02189e+08
288810	8.61735e-30	1.48413e-08	1.59986e-11	0.115632	6.78208e-09	0.0950385	0.7752	0.87257		0.67278		3.4567e+07	1.09049e+07	1.10738e+07	1.00249e+06	1.13322e+07	3.77197e+06	117813	1.21423e+06	1.01499e+08
200426	4.38692e-43	0.0040285	9.45399e-10	0.792239	2.95139e-08	0.138989	0.077925	0.637961		0.821676		1.27491e+08	9.43488e+06	2.10382e+07	250607	2.4492e+07	8.02813e+06	2.76069e+06	4.25132e+06	2.36071e+08
228311	0.512368	0.0229637	0.632533	0.00856114	1.35536e-08	0.719853	0.847916	0.710612		0.0611178		36244	1.11236e+06	19302.1	811417	3.99424e+06	594472	27826	602723	3.70089e+07
212235	1.44422e-12	0.0322569	0.0898601	0.961797	4.75315e-07	0.70741	0.0263314	0.224421		0.131566		5.44906e+06	1.26282e+06	296197	7986.09	3.99877e+06	736313	751822	1.33874e+06	4.49991e+07
323640	2.05902e-114	0.000623577	6.15902e-24	0.0150761	7.24203e-11	0.173618	0.808033	0.777154		0.171836		2.46783e+08	5.51349e+06	2.86643e+07	2.11656e+06	1.49408e+07	3.51889e+06	106581	1.60614e+06	1.09702e+08
199337	9.46935e-51	8.72624e-10	1.36801e-15	0.0190679	2.06727e-09	0.127973	0.000277304	0.0747551		0.817563		3.9137e+07	7.18344e+06	9.17056e+06	1.0657e+06	6.91089e+06	2.03186e+06	2.22575e+06	2.28795e+06	5.85435e+07
424930	5.76826e-38	0.00110022	0.276361	0.885587	3.31007e-06	0.945163	0.437532	0.574984		0.00462504		6.21153e+07	6.36841e+06	365465	74787	1.06002e+07	1.23984e+06	509599	2.63315e+06	1.35066e+08
223830	0.000946772	4.89198e-13	7.45038e-08	0.0222853	0.370711	0.51334	0.741262	0.359112		0.614091		431683	2.79819e+06	1.16717e+06	299014	210400	358922	23348.1	429268	1.71056e+07
314770	0.000302654	3.86584e-07	0.00624223	0.162842	0.103512	0.35751	0.0494437	0.643632		0.344452		4.24711e+06	1.26455e+07	2.41783e+06	1.16701e+06	2.94771e+06	3.53392e+06	1.93869e+06	2.51244e+06	1.40554e+08
222099	1.44232e-44	0.254698	2.38882e-14	0.278353	5.18736e-11	0.307994	0.180284	0.984306		0.668723		1.51315e+07	403033	3.80605e+06	156741	3.70202e+06	715835	210184	174391	2.68241e+07
280602	1.61254e-35	2.97853e-15	1.98249e-28	0.000584061	3.94135e-14	0.0147403	0.0279443	0.00820042		0.628513		2.89362e+06	1.31328e+06	2.20007e+06	235973	1.21439e+06	349422	112385	377223	6.83937e+06
212009	5.9451e-50	0.00134298	0.000118762	0.165553	1.61815e-05	0.10113	0.0222018	0.348651		0.811539		2.73319e+07	1.92278e+06	1.43438e+06	343484	2.92175e+06	1.53047e+06	730543	1.06079e+06	4.17502e+07
231657	1.76669e-27	5.00975e-05	5.33333e-21	0.513884	3.55008e-09	0.00281813	0.531948	0.372868		0.331334		1.22396e+07	2.5343e+06	8.8571e+06	120454	4.56539e+06	2.4715e+06	114194	979143	3.96533e+07
381876	2.57455e-31	0.00023747	1.68259e-18	0.595174	0.000544338	0.29661	0.136677	0.706067		0.0504075		3.70277e+08	5.67732e+07	1.9641e+08	2.42065e+06	5.21606e+07	2.76803e+07	9.31506e+06	1.6768e+07	1.02275e+09
210901	0.000194464	0.0822992	0.452672	0.131992	5.62906e-05	0.548398	0.128356	0.206276		0.964231		2.5232e+06	1.75749e+06	100942	726975	4.96382e+06	1.579e+06	737048	2.39451e+06	7.84369e+07
309703	7.13821e-47	3.09347e-15	6.3149e-24	0.373967	7.18424e-10	0.055376	0.0954467	0.0611683		0.669279		1.65199e+07	5.26136e+06	7.16355e+06	123194	3.39465e+06	1.13601e+06	295153	1.115e+06	2.74307e+07
384929	3.86338e-28	1.26174e-06	0.000256119	0.185414	3.12644e-10	0.610407	0.151043	0.156068		0.906952		4.28768e+06	1.12884e+06	417738	104013	1.73097e+06	251803	116722	445516	1.34962e+07
280545	0.000150561	0.238414	0.00323789	0.25869	0.212339	0.571166	0.0686673	0.356101		0.696208		4.8893e+07	2.27343e+07	2.93115e+07	9.07183e+06	2.39014e+07	2.87556e+07	1.80252e+07	3.69752e+07	1.46816e+09
218615	6.04215e-09	0.521372	0.00988114	0.612075	0.230729	0.40962	0.51847	0.674014		0.135926		1.57884e+08	1.88524e+07	3.01179e+07	4.40872e+06	3.09369e+07	4.65873e+07	5.90154e+06	3.37867e+07	1.9691e+09
226330	1.92226e-24	0.000486835	4.84254e-12	0.27917	0.000443084	0.711087	0.263862	0.448837		0.654331		1.87266e+07	3.60696e+06	8.04026e+06	407447	3.6428e+06	1.13742e+06	425509	1.58037e+06	6.98898e+07
238320	1.60463e-78	1.60666e-06	6.52217e-05	0.0909164	0.0277625	0.163009	0.349219	0.965174		0.773969		1.5706e+08	1.05051e+07	4.72398e+06	1.4012e+06	3.69267e+06	4.16274e+06	612901	1.02806e+06	1.27569e+08
368021	8.60395e-17	1.33127e-08	0.000710628	0.599088	0.00454921	0.206466	0.463851	0.098241		0.0328083		1.69513e+09	1.0701e+09	2.62335e+08	2.31496e+07	3.89179e+08	3.02332e+08	3.47299e+07	3.65477e+08	9.90621e+09
268539	2.78231e-14	0.0384707	1.67035e-07	0.0687084	0.0697602	0.897045	0.19	0.712929		0.531534		1.14326e+08	2.18911e+07	5.22042e+07	9.94494e+06	1.89799e+07	9.03189e+06	6.15321e+06	1.31497e+07	8.10202e+08
409349	4.34123e-28	7.80615e-05	1.13905e-09	0.780694	7.515e-06	0.131518	0.499935	0.46532		0.666909		2.07802e+07	4.03302e+06	5.78282e+06	73978.3	4.85695e+06	2.26002e+06	207372	1.45439e+06	6.55529e+07
218687	2.43695e-30	0.00541102	2.30569e-13	0.932812	4.56617e-05	0.319712	0.0110864	0.791568		0.229772		2.13533e+07	2.34921e+06	7.99191e+06	19431.7	3.94935e+06	1.61301e+06	1.27059e+06	874867	6.13155e+07
304346	5.2684e-38	8.45782e-06	1.00768e-14	0.11326	0.0033329	0.184762	0.331828	0.625339		0.618027		2.04613e+08	3.26407e+07	6.50158e+07	4.43107e+06	1.82285e+07	1.40072e+07	2.23873e+06	8.13393e+06	4.44339e+08
300108	9.3323e-22	1.55894e-06	1.48257e-11	0.284559	6.41677e-05	0.830133	0.175585	0.696095		0.655883		5.86168e+07	2.07553e+07	2.75398e+07	1.44446e+06	1.57418e+07	3.32683e+06	2.00157e+06	4.18421e+06	2.5155e+08
211977	7.0083e-16	0.0327632	0.436206	0.106333	0.000181146	0.258309	0.541054	0.66946		0.00116072		2.15323e+07	3.76132e+06	186039	1.38003e+06	7.66174e+06	3.82164e+06	376823	2.32179e+06	1.34471e+08
203235	1.02928e-27	0.162399	0.0296386	0.954458	0.000131949	0.324474	0.405517	0.441154		0.532578		2.4563e+07	1.42347e+06	854201	16727.2	4.62254e+06	2.06001e+06	324536	1.79682e+06	7.87612e+07
339455	6.39121e-36	0.00088332	6.81146e-09	0.366349	0.000602576	0.574698	0.532926	0.775153		0.045923		4.06276e+07	4.57863e+06	7.53784e+06	434174	4.77666e+06	1.84662e+06	271890	1.39118e+06	9.46887e+07
218710	2.36355e-21	0.00788738	0.826767	0.557569	0.00350994	0.685189	0.276324	0.606557		0.521377		1.88207e+07	2.98907e+06	9022.09	220112	3.3646e+06	1.39534e+06	485404	1.54853e+06	8.25967e+07
211934	2.285e-29	4.21909e-06	6.27965e-12	0.2427	0.00129002	0.121843	0.13637	0.688714		0.688009		4.29975e+07	9.91645e+06	1.46143e+07	831465	5.94551e+06	4.51206e+06	1.17151e+06	2.1597e+06	1.2848e+08
250380	5.80329e-89	5.17773e-10	2.93671e-28	0.000711471	3.0222e-10	0.0204482	0.088782	0.522911		0.1709		3.44885e+08	2.90742e+07	7.39636e+07	7.7761e+06	2.97493e+07	1.12963e+07	2.56944e+06	4.80574e+06	2.31621e+08
217882	1.14573e-23	0.00665249	3.40998e-07	0.853917	0.00293858	0.00181887	0.782065	0.24317		0.94846		1.63998e+07	2.36368e+06	3.88688e+06	45791.4	2.65468e+06	4.14835e+06	71292.3	1.84489e+06	6.36239e+07
219484	2.63234e-05	0.217463	0.00131851	0.240389	0.227529	0.426578	0.0550615	0.388505		0.7213		8.2051e+06	3.21677e+06	4.75123e+06	1.30038e+06	3.1549e+06	4.63043e+06	2.65375e+06	4.83912e+06	1.99586e+08
429880	1.10899e-13	0.117464	0.00102429	0.490233	0.858463	0.555468	0.0587587	0.137332		0.27633		1.1979e+07	1.80239e+06	2.22467e+06	290686	392800	1.78371e+06	1.16134e+06	3.048e+06	8.93595e+07
300153	1.92182e-30	7.12805e-05	2.30098e-14	0.343997	5.84863e-06	0.43723	0.0901295	0.942404		0.728779		1.8943e+07	3.35916e+06	7.69635e+06	263988	4.0862e+06	1.24139e+06	597152	504509	5.41688e+07
225867	0.000131697	0.0229019	6.92913e-06	0.201092	0.000843664	0.811743	0.456775	0.622455		0.329244		234423	207975	326246	50722.5	336152	94969.2	24732.1	127069	6.91584e+06
213330	2.1191e-27	2.76483e-10	3.21732e-22	0.487133	2.67601e-07	0.162066	0.208605	0.523659		0.922099		1.2436e+07	5.21239e+06	9.6614e+06	132693	3.71707e+06	1.32135e+06	289723	838128	4.04305e+07
309532	4.65592e-13	0.0134577	9.88726e-07	0.0840691	0.0172909	0.897169	0.654859	0.685556		0.476294		1.59934e+07	4.18104e+06	7.08123e+06	1.43104e+06	3.99909e+06	1.40565e+06	243517	2.12988e+06	1.26143e+08
437819	8.71555e-30	1.59785e-07	1.99504e-17	0.45116	2.45032e-06	0.0355886	0.0276073	0.914786		0.842709		3.08851e+07	8.58959e+06	1.62222e+07	329507	7.26467e+06	4.05839e+06	1.49559e+06	951953	9.07057e+07
303838	3.09557e-09	0.488448	0.108087	1.43747e-11	0.139858	0.947949	0.33151	0.763525		0.000152258		2.25536e+07	2.73755e+06	1.59717e+06	3.25785e+07	5.15181e+06	2.44489e+06	1.36382e+06	4.05326e+06	2.70453e+08
411317	0.0980327	0.828192	0.323916	0.872657	0.966851	0.321868	0.0910634	0.591545		0.461508		8.10334e+07	6.3282e+07	2.87487e+07	8.03303e+06	2.78025e+07	3.3954e+08	1.42044e+08	2.47203e+08	1.29408e+10
211467	2.67312e-08	0.000218714	0.389139	0.347256	0.000640883	0.0111473	0.194874	0.146378		0.567751		1.40732e+07	1.07748e+07	325945	930101	9.6489e+06	1.02131e+07	1.44002e+06	6.46298e+06	1.92556e+08
241045	1.49497e-20	0.000416373	1.10174e-05	0.0170878	0.265804	0.023186	0.506842	0.540815		0.454016		1.94042e+08	4.6762e+07	4.01646e+07	1.66796e+07	1.31257e+07	4.26694e+07	2.7639e+06	1.8107e+07	8.91373e+08
213327	0.386387	0.851979	0.09097	0.260332	0.520505	0.474624	0.24329	0.375876		0.49483		2.60078e+06	6.84004e+06	9.92781e+06	9.34019e+06	1.4562e+07	3.33348e+07	9.81159e+06	3.73694e+07	1.51872e+09
348578	4.65121e-07	4.27374e-08	0.227717	0.023169	8.65356e-11	0.348815	0.449207	0.473472		0.000263457		3.29906e+06	5.62887e+06	183850	956940	7.47988e+06	1.40513e+06	202035	1.21571e+06	5.53135e+07
241333	3.4777e-24	0.0130033	0.00116298	0.612468	0.000747386	0.459191	0.491917	0.0990922		0.0815027		1.04475e+08	1.31671e+07	9.6148e+06	883025	1.94569e+07	8.82383e+06	1.27845e+06	1.4542e+07	3.94909e+08
212274	4.76978e-06	0.207078	0.526975	0.258101	0.00724756	0.572959	0.301678	0.480846		0.4705		6.00455e+06	2.0207e+06	112165	760297	4.50409e+06	2.40066e+06	672482	2.67683e+06	1.22837e+08
213714	1.11807e-43	1.43188e-11	1.10674e-30	0.0906763	3.08185e-07	0.0218246	0.031176	0.40609		0.41942		2.01908e+07	5.32775e+06	1.29703e+07	403939	3.34955e+06	1.77445e+06	585023	872675	3.6735e+07
225863	5.02433e-30	1.69394e-10	1.84632e-15	0.0166979	4.40875e-09	0.536048	0.0151811	0.679352		0.2984		1.13209e+06	433218	510622	61962.1	375229	67261.3	63417.8	56077	3.29246e+06
218768	3.25744e-11	0.0546087	9.3749e-06	0.221598	0.04796	0.72276	0.357588	0.392307		0.474607		1.99185e+07	4.70066e+06	8.63886e+06	1.29952e+06	4.84836e+06	3.0169e+06	885887	4.55365e+06	1.88644e+08
231005	0.177169	0.477037	0.859692	0.525144	0.119143	0.792802	0.674059	0.736486		0.0840323		5.61761e+06	1.39255e+07	96184.4	3.96646e+06	2.71028e+07	1.92153e+07	2.42769e+06	2.11346e+07	1.34977e+09
273598	1.60922e-37	1.74873e-05	1.54899e-16	0.887049	0.000343972	0.0156057	0.750306	0.415226		0.890527		2.25739e+07	3.46571e+06	8.37095e+06	27210.6	2.66532e+06	2.52528e+06	65245	1.17107e+06	4.98196e+07
236725	4.32865e-63	3.45921e-09	1.09942e-24	2.33205e-07	6.97608e-20	0.000372653	0.410918	0.316607		5.75934e-05		4.98308e+07	6.3938e+06	1.50399e+07	3.99643e+06	1.40464e+07	4.18043e+06	225195	1.46468e+06	5.54669e+07
224574	6.9287e-47	2.4187e-07	1.00574e-13	0.117825	6.85473e-10	0.141101	0.349927	0.852928		0.173807		1.7371e+07	2.66648e+06	3.8796e+06	282294	3.57558e+06	976842	138263	362334	2.88336e+07
303993	7.32559e-25	0.000576255	0.00163129	0.758777	1.65897e-09	0.99618	0.46932	0.483645		0.130033		6.08237e+07	1.12735e+07	5.09077e+06	279873	2.65179e+07	1.01677e+06	767796	4.83085e+06	2.22403e+08
438117	2.26483e-06	0.0636677	0.000272013	0.452371	0.000621996	0.322378	0.0936486	0.431315		0.457654		7.38898e+06	3.38835e+06	4.33504e+06	511450	7.10189e+06	3.70426e+06	1.5324e+06	3.25957e+06	1.41267e+08
304725	1.80066e-95	8.95605e-09	0.265184	0.857482	8.81261e-13	0.521926	0.21569	0.113236		0.640139		2.28081e+07	1.50929e+06	38847.5	9601.17	2.19687e+06	284618	96085.9	489540	1.37017e+07
223531	1.41409e-49	0.000147625	2.40921e-17	0.0639602	0.00287537	0.285408	0.406525	0.937795		0.00107084		8.92952e+06	800211	2.45012e+06	173656	576496	378135	56611	131290	1.37768e+07
374901	3.15745e-08	0.0209402	0.00397491	0.0792653	7.61567e-06	0.627396	0.622884	0.830273		0.00975247		3.14833e+06	1.33229e+06	831651	505841	3.22346e+06	795068	94021.1	575766	4.3548e+07
228907	1.18551e-90	7.36906e-10	3.56751e-16	0.120803	5.08909e-09	0.0508314	0.349381	0.545369		0.72614		1.01884e+07	821318	1.08732e+06	64285.9	752069	279502	31907.2	134236	6.64409e+06
329356	0.233422	0.670292	0.0506678	0.067105	0.00200093	0.500348	0.132772	0.939238		0.923142		301163	675485	812290	1.1499e+06	4.07226e+06	1.97819e+06	858106	878715	9.28568e+07
206409	4.36817e-22	0.0120778	1.33314e-05	0.549271	0.000126039	0.129668	0.895833	0.230561		0.468103		5.28793e+07	7.52552e+06	9.84962e+06	609223	1.31362e+07	7.71076e+06	111723	6.57462e+06	2.2288e+08
268579	0.00161786	0.466484	1.68078e-17	0.186941	0.330643	0.948498	0.152533	0.108156		0.917002		984929	451095	7.72263e+06	329485	565121	387177	369623	1.55125e+06	4.29623e+07
300865	2.72529e-15	0.000609982	1.6089e-06	0.540228	0.0700893	0.552979	0.036025	0.994571		0.0606899		7.26472e+06	2.39101e+06	2.55729e+06	133327	1.11044e+06	950188	724082	236223	4.74601e+07
213526	1.62924e-18	2.83911e-05	4.24068e-07	0.424672	0.00230402	0.615979	0.106073	0.782188		0.461617		4.81196e+07	1.67641e+07	1.50391e+07	978688	1.07834e+07	4.63786e+06	2.57202e+06	3.63291e+06	2.50343e+08
202673	1.43221e-41	7.62315e-09	8.37192e-21	0.99557	1.61292e-09	0.546337	0.0984466	0.571418		0.447968		1.18222e+07	2.54414e+06	5.06167e+06	463.554	2.73586e+06	462458	243311	448700	2.29161e+07
222169	7.86904e-13	0.10668	4.55523e-06	0.797285	0.00451153	0.127655	0.833462	0.25818		0.921652		4.08898e+06	684493	1.61701e+06	34011.9	1.29553e+06	1.14385e+06	27346.7	936239	3.29375e+07
375200	6.23812e-19	0.00372288	1.78588e-09	0.941168	0.206216	0.546041	0.99724	0.848118		0.39899		5.5193e+06	1.12988e+06	2.40598e+06	7725.31	460784	564499	352.145	355370	2.79627e+07
224849	1.4056e-39	5.37352e-05	1.68996e-06	0.447982	1.42571e-05	0.089528	0.511475	0.485674		0.478089		6.2082e+06	813796	687265	46944.3	905074	482184	39183.8	277567	1.28088e+07
223120	1.01242e-46	4.56557e-07	0.410125	0.205634	3.64313e-20	0.0249796	0.424946	0.447757		0.594949		2.18876e+07	3.25116e+06	56512	263942	9.38185e+06	1.72749e+06	142576	826326	3.64976e+07
274174	2.0988e-20	5.58512e-08	1.36221e-06	0.399541	2.74673e-06	0.237097	0.25943	0.495156		0.704706		4.86464e+06	2.26134e+06	1.23184e+06	94404.8	1.79143e+06	658959	138977	483084	2.25395e+07
427771	6.16834e-11	0.0432918	0.000119315	0.665285	0.0202659	0.139804	0.607412	0.12397		0.995084		1.25551e+07	3.22512e+06	4.2081e+06	227761	3.77278e+06	4.16176e+06	278681	4.28633e+06	1.22558e+08
212663	3.58606e-39	3.39288e-06	1.08427e-05	0.808802	1.68888e-09	0.0402635	0.0333059	0.817607		0.664857		1.93356e+07	3.16671e+06	1.82414e+06	39092.9	4.81529e+06	1.7713e+06	631315	548576	4.04179e+07
234015	4.079e-05	0.0184398	0.215324	0.0075599	0.00367657	0.0727634	0.9716	0.226202		0.24412		2.65173e+06	2.12284e+06	237638	1.52478e+06	2.74251e+06	2.66237e+06	8894.09	2.01076e+06	6.77553e+07
374774	1.3348e-58	0.134978	6.71201e-20	0.0145553	0.00164201	0.723138	0.00955924	0.947929		0.952486		1.632e+07	387811	4.21377e+06	391401	904162	321524	430721	181870	2.01162e+07
231947	4.62594e-24	5.12189e-06	2.82331e-20	0.152734	2.37799e-07	0.235875	0.203019	0.469197		0.0394395		5.33239e+06	1.5443e+06	4.34426e+06	174363	1.8774e+06	593919	147859	447954	2.0281e+07
309642	1.92569e-35	6.32714e-09	2.55931e-28	0.564015	2.04756e-08	0.0190558	0.711235	0.720759		0.699393		4.72106e+07	1.25341e+07	3.58217e+07	292301	1.1828e+07	5.51323e+06	173833	1.79482e+06	1.1189e+08
227045	9.60339e-12	0.00632508	3.6804e-05	0.0235662	5.31078e-05	0.635498	0.588422	0.424287		0.0473979		2.40661e+06	807023	853679	371258	1.37102e+06	389477	52146.6	501470	2.15578e+07
201887	9.57696e-35	3.35912e-07	5.2551e-15	0.27964	0.000125235	0.115605	0.120574	0.848099		0.668472		3.56305e+06	785251	1.29555e+06	50394.7	510451	307768	83825	110008	8.65571e+06
213182	2.52517e-65	0.0210765	8.60231e-18	0.11874	3.21513e-07	0.915537	0.00442378	0.99784		0.991957		1.26975e+07	411305	2.46758e+06	131309	1.22433e+06	140879	336566	53764.2	1.34608e+07
330990	3.56997e-35	1.26224e-05	1.62166e-16	0.072162	8.89365e-06	0.571458	0.133526	0.886749		0.409691		3.65973e+07	6.24422e+06	1.46913e+07	1.05497e+06	6.40852e+06	1.71436e+06	806881	1.00702e+06	8.75603e+07
270375	4.33949e-33	0.000401741	8.88211e-20	0.191725	4.11011e-07	0.0665822	0.00906022	0.808115		0.743821		4.04406e+06	549580	2.17039e+06	78835	935611	417379	226084	144347	1.04373e+07
328710	7.59033e-40	2.68971e-05	5.97005e-08	0.30846	2.44291e-07	0.0512735	0.411808	0.57791		0.728534		2.05579e+07	2.82836e+06	2.91351e+06	225949	3.88689e+06	1.76637e+06	170324	816940	4.20546e+07
303969	4.95962e-22	6.49068e-05	8.35565e-10	0.466136	0.00232145	0.410438	0.321438	0.756522		0.577832		3.06072e+07	8.08931e+06	1.16087e+07	450727	5.56814e+06	3.05843e+06	670773	1.96192e+06	1.29393e+08
199239	4.39844e-56	5.39172e-09	1.92892e-19	0.156656	0.000145561	0.0978686	0.96342	0.194027		0.833912		4.73366e+06	699221	1.26195e+06	52532.4	360256	228720	1051.71	192541	6.19422e+06
208201	3.00675e-72	1.89992e-07	1.15406e-12	0.0214629	0.000246181	0.712312	0.243812	0.650599		0.893195		5.00196e+07	4.30561e+06	5.61184e+06	810649	2.53988e+06	745912	296189	813234	4.59165e+07
331004	2.40488e-35	3.40218e-07	7.00092e-11	0.661625	9.01512e-05	0.125076	0.186055	0.885375		0.4048		5.0978e+07	1.09897e+07	1.23435e+07	228345	7.3643e+06	4.23083e+06	932375	1.39981e+06	1.21229e+08
203018	5.64687e-07	0.0316501	9.25556e-13	0.0279557	0.00683019	0.877664	0.833013	0.797166		0.4857		6.28691e+06	3.01563e+06	1.31998e+07	1.75854e+06	3.96036e+06	1.26295e+06	89126.8	1.51142e+06	1.07031e+08
224794	1.81391e-17	3.969e-07	6.42404e-07	0.522961	3.59613e-07	0.636897	0.201303	0.517688		0.722842		4.22056e+06	2.11389e+06	1.36817e+06	69601.7	2.12631e+06	424381	172481	491270	2.35327e+07
211921	6.5932e-07	0.116253	0.327391	0.00199848	1.0466e-06	0.184729	0.855926	0.574078		0.000616378		1.99749e+06	696706	75393	988817	2.91408e+06	1.08537e+06	24410.1	671938	3.44287e+07
388098	8.73518e-34	0.000704274	2.77781e-07	0.945325	5.38344e-06	0.0779625	0.60635	0.145158		0.494743		7.55473e+06	942393	1.17908e+06	4868.11	1.44185e+06	736314	43360.2	639154	1.90021e+07
200453	8.2712e-29	1.7905e-05	7.61414e-16	0.212785	0.000521181	0.682733	0.448547	0.44884		0.0880308		5.44731e+07	1.15704e+07	2.66094e+07	1.17887e+06	8.53758e+06	2.82462e+06	609732	3.76782e+06	1.66627e+08
437806	9.09419e-38	1.32596e-07	5.55589e-12	0.0220888	5.38342e-06	0.952277	0.698575	0.797425		0.687304		9.2963e+06	1.94717e+06	2.32688e+06	356520	1.54393e+06	179351	33279.5	287194	2.03475e+07
218734	5.00516e-20	0.000164283	6.895e-07	4.17474e-09	0.00122687	0.594834	0.783625	0.637345		0.000101793		2.9595e+06	806301	810571	1.28827e+06	652713	266751	15583.7	252707	1.40212e+07
218693	1.50365e-07	0.0330026	0.307852	0.0996359	0.0095677	0.356288	0.0380374	0.809878		0.140355		3.69626e+06	1.58993e+06	135163	601295	1.99783e+06	1.43343e+06	854238	784626	5.69293e+07
232017	3.00184e-77	0.0216811	9.00272e-13	0.228572	3.31032e-08	0.166208	0.317877	0.713527		0.616131		2.8923e+07	731493	2.97174e+06	162385	2.48232e+06	781311	126003	390299	2.40692e+07
224586	0.14211	0.532344	0.281067	0.0273617	0.141153	0.805643	0.786296	0.629564		0.413425		378531	721933	203867	1.27008e+06	1.45904e+06	1.06773e+06	84205.8	1.3989e+06	7.6836e+07
407649	0.000170946	0.671842	0.749381	0.578949	0.267107	0.138171	0.799745	0.266871		0.313662		6.71923e+06	1.48824e+06	47769.8	511658	3.01505e+06	6.98981e+06	209046	5.76809e+06	2.05235e+08
200521	8.58558e-66	6.83944e-11	1.28888e-18	0.90471	3.79523e-11	0.00350302	0.0260088	0.869394		0.317786		1.9926e+07	2.85464e+06	4.04594e+06	9542.79	2.92169e+06	1.27328e+06	350583	252268	2.09121e+07
213149	5.22455e-14	0.00092869	3.02991e-10	0.0526116	3.71018e-05	0.145839	0.599087	0.36938		0.0461328		1.05568e+06	368104	724632	103406	501675	257211	17891.3	189823	7.65606e+06
268120	2.40746e-21	0.00194499	1.14119e-11	0.812335	6.26635e-07	0.262254	0.0662773	0.493934		0.305929		9.18819e+06	1.7755e+06	4.46894e+06	38216.8	3.52522e+06	1.1406e+06	501878	865858	4.03413e+07
228978	1.66338e-52	0.0286361	2.71627e-16	0.0230063	1.84655e-05	0.86357	0.0186542	0.999716		0.554708		1.46387e+07	602038	3.45509e+06	362776	1.44988e+06	256270	383128	52777.2	2.09299e+07
218821	2.00619e-10	0.0483007	0.00229948	0.426473	6.02525e-08	0.337309	0.938401	0.333589		0.36243		478775	127091	106098	19267.9	494927	127564	1434.89	128135	4.95316e+06
213349	2.19718e-48	2.07527e-06	5.63816e-12	0.0106468	1.17387e-08	0.526497	0.162789	0.816359		0.183223		6.02896e+06	777723	1.09758e+06	200822	1.04394e+06	198426	79755.6	130678	9.60396e+06
202687	4.71816e-19	0.00966973	5.69244e-06	0.468174	0.00291803	0.732376	0.454052	0.582289		0.692147		2.75182e+06	484714	665132	47920.4	577840	218035	49857.8	267336	1.3836e+07
375154	1.3536e-07	0.0348481	0.176907	0.0746324	1.74223e-08	0.413497	0.643154	0.997916		0.619314		422030	178087	26881	76723.4	687531	151942	12984.7	25552.7	6.45097e+06
299509	8.30278e-10	5.42529e-10	0.153157	3.89708e-05	3.96198e-13	0.325689	0.100947	0.857576		0.808317		199131	277953	10349	105038	365544	57947.7	23301.7	27572.8	2.21879e+06
233408	3.99383e-20	0.000454695	0.000677702	0.568688	0.0394729	0.333163	0.975025	0.159603		0.511303		1.25981e+06	308453	158366	15278.2	159422	153585	683.778	194725	5.93392e+06
353384	3.17343e-28	1.70604e-08	2.55975e-08	0.00626107	1.70531e-06	0.98668	0.366658	0.964769		0.654237		2.80958e+06	940062	645782	206027	722772	54901.1	40367.4	71237.4	8.8111e+06
213353	1.40501e-21	8.64068e-08	6.98388e-09	0.25132	5.99684e-05	0.131275	0.201894	0.0544282		0.479672		2.91451e+06	1.23768e+06	1.00398e+06	79719.1	795022	435658	92406.1	524755	1.26307e+07
357070	0.363559	0.730217	0.47543	0.312296	0.739044	0.586209	0.283803	0.610656		0.280176		1.64145e+06	5.56173e+06	1.01232e+06	4.63058e+06	5.44731e+06	1.67491e+07	5.01234e+06	1.62461e+07	8.71041e+08
268329	1.1797e-09	0.523101	0.0119898	0.0539307	0.044691	0.297913	0.711457	0.486626		0.0210068		1.8152e+06	196802	298927	276097	538597	557073	32000.5	446268	2.06164e+07
242417	2.19969e-27	0.00454896	5.17677e-12	0.0359853	4.53687e-06	0.0210431	0.625209	0.234211		0.905046		4.20911e+06	537994	1.57084e+06	208995	1.05162e+06	665059	29332.9	401935	1.36941e+07
294511	3.42117e-25	0.00383451	0.00792734	0.29504	5.24191e-05	0.0147209	0.143229	0.280163		0.922664		1.37235e+06	198745	80042.4	27541	314440	252366	43918.7	136458	4.93875e+06
308204	1.35629e-13	2.44637e-05	4.77424e-08	0.591186	0.00118089	0.762942	0.197477	0.280857		0.107068		1.22126e+06	622088	645705	22009.8	429284	137718	68094.4	253427	9.18025e+06
268437	1.69633e-48	5.07732e-05	4.0258e-15	0.124845	8.2183e-10	0.0252667	0.0111195	0.386388		0.825748		2.94166e+06	298242	705675	44495	574751	220735	96744.3	113550	4.67175e+06
359447	5.69965e-66	4.22135e-06	3.50427e-12	0.332714	7.86313e-05	0.138827	0.7834	0.964214		0.756276		6.43831e+06	519517	785239	33832	413863	228978	7490.16	54660.6	6.73124e+06
268420	0.725394	0.425899	0.502903	0.00972322	0.322963	0.169753	0.102577	0.160561		0.426525		3928.21	156737	14294.2	297777	186022	450528	145566	457340	1.39588e+07
331132	1.49191e-43	1.09365e-05	6.8855e-15	0.274726	1.04306e-06	0.186256	0.102182	0.586058		0.299665		1.08434e+07	1.42732e+06	2.93617e+06	116895	1.67637e+06	622783	206844	380828	1.98013e+07
295003	1.02094e-59	2.60101e-12	8.52447e-27	0.989496	7.92362e-11	0.00702556	0.0421722	0.980396		0.742921		6.19285e+06	1.14831e+06	2.22689e+06	357.856	1.00942e+06	418104	108065	51269.5	7.43827e+06
236085	1.79086e-21	0.000518913	4.36475e-07	0.0248578	0.00056754	0.723948	0.806626	0.693688		0.583967		1.96437e+06	438953	513262	145351	434770	136698	8387.51	142927	8.56304e+06
317187	1.51158e-54	9.99098e-13	1.80173e-18	0.104182	3.87947e-05	0.0627765	0.0816758	0.399044		0.0085322		2.89123e+06	627052	752864	40679.6	256435	158868	45082.3	94074.5	3.92783e+06
224910	8.8562e-17	0.00392151	3.94936e-06	0.671903	0.153646	0.224845	0.0210076	0.687976		0.0435167		701363	164573	204083	7438.47	75634.1	121975	72834.3	69031	4.10236e+06
204358	4.82531e-37	3.37398e-08	4.21773e-09	0.0196345	2.43807e-11	0.154256	0.538602	0.197765		0.157736		1.13713e+06	262749	208875	46076.4	362450	84441.7	7199.25	78830.3	2.5502e+06
242527	1.58593e-51	0.000376294	1.60317e-09	0.0718988	2.29222e-06	0.154106	0.0306032	0.579066		0.11924		2.99862e+06	233044	380545	53040.8	353657	145600	70387.8	85277.2	4.39612e+06
357320	1.2256e-68	0.0078229	3.55081e-20	0.262116	0.0376439	0.341914	0.106254	0.832321		0.903889		3.93293e+06	140838	827683	23782.1	105520	99550.8	39902.1	51164.3	3.88677e+06
374356	3.67143e-60	1.88685e-15	2.47016e-27	0.0159714	1.56103e-14	0.0135291	0.00305361	0.87713		0.312756		1.21382e+06	280816	442582	27456.8	263700	74596.7	38583.2	17053.6	1.44313e+06
