# Supplementary material for: The AT-hook motif-encoding gene METABOLIC NETWORK MODULATOR 1 underlies natural variation in Arabidopsis primary metabolism
Source: Front Plant Sci. 2014 Aug 22;5:415. doi: 10.3389/fpls.2014.00415 (PMC4141330; doi:10.3389/fpls.2014.00415)
Supplement: Supplementary file 2 [file DataSheet1.ZIP › Datasheet/104966_Kliebenstein_Table_3.XLSX]

## Sheet: Sheet1
Supplemental Table 3. Test of metabolite accumulation within different MNM1 Genotypes at mid-day
Shown are the metabolites measured in different genotypes with the corresponding P value, Type III sums-of-squares, model comparison with genotype netsted in function and the different averages and standard deviations. Averages and Standard error are given for the different individual genotypes (mnm1-1, mnm1-2, OE7 and OE8) as well as the functional groups (WT, OE and mnm1).
	P value				P value		Type III sums-of-Squares						Averages								Standard Error
Metabolite	Experiment	Function	Experiment:Function		Genotype Nesting Test		intercept	Experiment	Function	Experiment:Function	Error		Wildtype	KO	140	695	OE	OE7	OE8		Wildtype	KO	695	140	OE	OE7	OE8
fumaric acid	0.123948	0.332732	0.372664		0.43846		2.86678e+12	1.77783e+10	1.62439e+10	1.45218e+10	2.42911e+11		248609	299271	267656	330885	298699	307354	290044		21759.8	23492	37160.5	26433.1	23151.3	37290.5	29750.4
glycine	3.78888e-12	0.396374	0.157055		0.118647		1.53978e+12	1.12308e+12	1.95838e+10	4.02715e+10	3.5006e+11		236585	177328	214774	139883	206525	219298	193751		83434.4	45262.9	33282.2	85275.6	51995.3	81425.4	70069.7
erythronic acid lactone	3.2061e-13	0.0785928	0.470481		0.0345817		414012459844	98307958681	4.10949e+09	1.15479e+09	2.54634e+10		90354.5	116032	104366	127699	115332	103702	126962		18197.3	17090.9	26934	22080	14813.9	15962.4	25437.5
sucrose	4.70958e-06	0.708629	0.0430129		0.442576		5.04832e+11	2.22449e+10	5.2451e+08	5.21022e+09	2.56273e+10		122050	119838	120064	119612	113370	118531	108209		7942.41	9820.03	17109.9	10978.2	12279.1	15233.7	20162.1
threonine	0.000168136	0.343651	0.770169		0.532309		9.75841e+11	2.0753e+10	2.56079e+09	6.11305e+08	3.94898e+10		152012	168083	170634	165533	173828	172840	174816		16009.4	8766.79	12195.1	13371.8	10839.8	12572.8	18580.2
dehydroascorbic acid	8.76322e-13	0.152154	0.615641		0.0494546		1.76151e+12	1.74244e+11	5.69487e+09	1.40743e+09	4.86229e+10		238696	218803	214393	223212	206111	203309	208914		30426.9	19618.3	20510.1	34975	19512.6	30148.4	26843.7
alanine	0.00776293	0.307799	0.331506		0.221459		1.61727e+12	5.02747e+10	1.5321e+10	1.43246e+10	2.13471e+11		208140	235591	253322	217860	192128	193053	191204		17054.7	29382.9	19008.2	56999.6	17081.6	28553.7	20855
glucose	1.28081e-06	0.0905715	0.0291088		0.861255		1.12179e+12	1.54428e+11	2.31435e+10	3.52733e+10	1.52523e+11		193293	143713	154445	132981	192568	187679	197457		33647.1	13830.5	10717.6	25923.2	31752.7	48910.6	43839.9
serine	0.289366	0.495741	0.910465		0.454654		1.09952e+12	3.11031e+09	3.84683e+09	5.05077e+08	9.12864e+10		158683	180841	162792	198890	184766	180016	189516		11174.1	11764.3	13018.3	18181.9	15065.3	24496.3	19135.9
inositol myo-	6.31901e-09	0.798846	0.169201		0.0185897		456501571201	2.10501e+10	1.61477e+08	1.33767e+09	12142306955		111616	110959	113744	108173	115250	117993	112506		10550.7	7474.16	6128.59	14129.3	9131.16	16418.8	9252.32
oxoproline	0.000460727	0.844235	0.292398		0.77969		5.38371e+11	3.00956e+10	6.81625e+08	5.10788e+09	6.80943e+10		120850	118496	123524	113468	127522	125621	129424		20816.9	11546.8	12893.9	19948.2	15496.5	26108.3	18614.4
stearic acid	4.51388e-06	0.444152	0.354361		0.774601		3.70297e+11	17431920900	9.76902e+08	1.25715e+09	1.99782e+10		103681	105602	104787	106418	94976.5	93616.4	96336.6		11966.3	7556.92	10339.7	11732.2	8790.3	12276.9	13412.8
ethanolamine	1.67377e-05	0.791277	0.204189		0.76944		1.18325e+11	4.97355e+09	9.34665e+07	6.603e+08	6.74055e+09		59798.1	56522.4	54981.9	58062.9	55671.4	57216.5	54126.4		8188.46	4824.83	7779.51	6210.35	4532.91	8278.53	4340.91
galactinol	2.16837e-06	0.679062	0.553132		0.204401		7.28311e+11	4.58333e+10	1.10787e+09	1.70529e+09	4.81086e+10		150104	140900	146370	135431	135701	122862	148540		17725.1	12262.3	9185.54	23484	14032.5	14726.9	24081.7
benzoic acid	0.0945792	0.34119	0.324358		0.489951		1.55226e+11	4.7271e+09	3.54865e+09	3.72119e+09	5.4346e+10		50717.4	76356.4	76567	76145.8	69919.9	64427.1	75412.8		5410.49	9889.2	16831.6	11653.7	12670.4	11768.3	23257.4
glucose-1-phosphate	0.0124823	0.773686	0.298768		0.571257		36574650025	5.89166e+08	4.37702e+07	2.11972e+08	2.87811e+09		33156.8	32025.1	31561.1	32489	30440.7	29792.4	31089		5147.66	2004.22	3054.03	2797.63	2132.86	3569.87	2575.29
glutamine	0.0878189	0.358646	0.471091		0.332053		2.14293e+10	2.45506e+08	1.68005e+08	1.22329e+08	2.70212e+09		25544.6	25982.9	22623	29342.9	21666.2	20237	23095.5		2741.48	2585.37	4263.93	2690.68	2115.89	3738.85	2150.46
threonic acid	9.10556e-12	0.638936	0.959382		0.00868533		1.26869e+10	3.88696e+09	3.46116e+07	3.16573e+06	1.2963e+09		17411.2	18955.9	15822.8	22089.1	19950.9	17714	22187.9		3967.6	3349.09	5819.21	3376.73	2940.03	2969.91	5176.36
levoglucosan	0.381168	0.451391	0.774144		0.314606		21416566336	3.51027e+07	7.26203e+07	2.30023e+07	1.51604e+09		24937	25578.7	23499.4	27658	22656.3	21515.1	23797.5		2662.45	1482.67	2202.38	1826.34	1632.23	1869.16	2748.1
proline	0.113374	0.102018	0.105151		0.987891		1.36824e+10	2.97568e+09	5.50507e+09	5.42716e+09	3.83087e+10		38808.4	7792.88	6794.12	8791.62	11884.6	12837.9	10931.4		27519.6	1368.13	2104.57	1818.71	2872.26	5223.26	2795.46
valine	1.38457e-07	0.490335	0.166727		0.974511		3.21376e+10	2.70037e+09	8.98278e+07	2.33165e+08	2.09816e+09		30523.4	27937.1	29119.1	26755.1	31174.3	30607	31741.6		6112.87	2008.46	2466.34	3287.27	2887.44	3988.66	4441.83
beta-sitosterol	2.09302e-07	0.0663003	0.658667		0.0888469		3.64449e+10	1.76087e+09	2.47114e+08	3.55037e+07	1.42785e+09		31980.6	34512.8	34208.1	34817.5	28959.3	27337	30581.6		2665.1	2216.5	2241.35	4000.63	2847.23	3210.68	4866.47
glycerol	1.80569e-08	0.0782612	0.225129		0.316944		2.53482e+10	1220524096	1.25493e+08	7.11558e+07	7.76197e+08		26526.9	28519.7	27216.4	29823	24559.1	24927.1	24191		2439.23	1606.77	1885.91	2650	2266.14	4018.99	2412.02
shikimic acid	0.0422365	0.5715	0.725112		0.291342		5.46825e+09	6.77185e+07	1.72929e+07	9.86523e+06	5.16843e+08		13380	11994.8	12559.2	11430.4	11599	11809	11389		1048.96	970.074	1694.21	1035.22	1165.56	1804.42	1598.06
GABA	2.04198e-10	0.358588	0.0452061		0.0710752		1.48919e+10	1.01223e+09	2.69436e+07	8.65662e+07	4.33281e+08		19288.9	20275.4	21188.2	19362.6	21451.9	23258.1	19645.6		2034.91	1328.66	1230.36	2411.2	2056.82	3150	2697.44
glyceric acid	0.0278154	0.0502889	0.606941		0.04906		7.93001e+09	1.60633e+08	1.98811e+08	3.08176e+07	1.03388e+09		11368.4	17463.8	14692.4	20235.2	15693.1	16284	15102.2		1309.01	1664.1	2747.26	1458.13	1440.71	2296.14	1877.12
palmitic acid	5.75484e-06	0.884786	0.155936		0.168109		1.3511e+10	7.15736e+08	6.10827e+06	9.76363e+07	8.45256e+08		18733.4	19775.6	21483.6	18067.5	19609.4	18980.5	20238.4		2682.99	1613.03	1706.76	2721.07	1572.94	2062.53	2497.28
N-acetyl-D-mannosamine 3	1.83803e-08	0.043522	0.963075		0.29958		7.26309e+09	4.23094e+08	5.45711e+07	597155	2.69521e+08		12471.2	15665.6	16063.1	15268	14475.1	15124.2	13825.9		1626.79	1034.83	1162.73	1786.71	1190	1871.86	1563.57
glycerol-3-galactoside	4.81156e-08	0.664609	0.165477		0.280559		8.50531e+09	1.36443e+09	2.31956e+07	1.06443e+08	9.53618e+08		16191.6	15609.6	18003.1	13216	14310.9	13985	14636.9		4257.53	1885.19	1496.94	3369.48	1372.55	1609.23	2335.36
phytol	0.0362017	0.329811	0.58163		0.283072		7272166729	70744921	3.40966e+07	1.63802e+07	5.05698e+08		13629.2	15459.8	13515.4	17404.1	13549.5	13331.2	13767.8		1505.96	973.115	1535.92	786.857	1011.52	1701.04	1215.67
pelargonic acid	0.0104885	0.232627	0.562667		0.30117		6.23565e+09	4.20112e+08	1.74323e+08	6.69617e+07	1.94621e+09		9723.62	15241	12594.5	17887.5	14518.4	16331.1	12705.8		1230.51	2400.58	4381.77	1869.91	2100.11	3788.78	1899.58
fructose	1.29191e-05	0.273393	0.0667589		0.708724		3.96586e+10	1.31578e+10	1365880507	2.97386e+09	17230712685		32185.4	27195.1	29882.1	24508.1	40191.9	43669.4	36714.4		8463.64	3764.83	2155.42	7350.97	10676.4	17026.7	13969.4
hydroxylamine	0.0157255	0.0328546	0.747981		0.397		5.22825e+09	1.09393e+08	1.28027e+08	9.91163e+06	5.75328e+08		10032.6	14532.6	13739.5	15325.6	11588.1	10441.5	12734.8		1391.54	1077.05	1000.43	1947.05	1167.05	1346.69	1909.96
malic acid	0.000350578	0.08499	0.37322		0.10855		7.13698e+08	2.35455e+07	7.91744e+06	3.02834e+06	5.07351e+07		3834	4487.44	3782.88	5192	5036.12	5369.88	4702.38		270.301	396.353	583.961	436.379	428.388	511.006	702.528
putrescine	0.234153	0.606419	0.0263809		0.732773		1.65599e+09	9.71803e+06	6.72478e+06	5.36934e+07	2.25212e+08		7320.25	6230.62	6340.75	6120.5	6796.06	7139	6453.12		1405.22	545.013	828.262	763.898	639.725	999.94	848.785
trans-sinapinic acid	1.15538e-09	0.0846321	0.0629489		0.00626327		3.25177e+09	2.44907e+08	1.89865e+07	2.14529e+07	1.21442e+08		9555.62	10247.8	10505.8	9989.75	8708.75	8697	8720.5		1215.36	673.498	286.961	1357.44	935.238	1547.66	1163.31
glycolic acid	0.884993	0.146248	0.0663931		0.452847		4.10889e+09	155926	2.9887e+07	4.31776e+07	2.49625e+08		10646	11668.2	11157.2	12179.2	9736.06	10328.2	9143.88		538.164	697.339	1202.95	749.91	817.158	1570.49	543.251
phenylalanine	0.0411443	0.0837114	0.826912		0.168492		2.18305e+09	1.5641e+07	1.85403e+07	1.32692e+06	1.18027e+08		8879.62	7035.19	8196.25	5874.12	7446.75	7514.5	7379		628.174	577.965	490.5	897.699	396.536	635.482	518.403
urea	0.274545	0.865966	0.468075		0.546964		1.07752e+10	1232782321	2.88903e+08	1.55192e+09	3.39838e+10		13123.1	18305.2	23149.4	13461.1	20473.4	26165.5	14781.2		5109.1	6422.55	8210.33	10132.5	10273.6	18967	9129.2
aspartic acid	0.0319539	0.920752	0.856903		0.220197		2.42923e+09	75829264	2.5084e+06	4.70172e+06	515227306		8597.62	7911.88	6328.62	9495.12	8134.12	8809.5	7458.75		1546.75	930.653	1420.22	989.291	1045.55	1534.59	1483.16
cis-sinapinic acid	4.45303e-07	0.136006	0.346474		0.0166401		1.99406e+09	9.91842e+07	1.08498e+07	5.60565e+06	8.71327e+07		6849.38	8164.19	8591.88	7736.5	7313.88	7252.5	7375.25		573.238	553.412	352.721	1065.78	715.171	1305.63	697.319
xylose	0.835294	0.661471	0.818452		0.179184		3.50605e+09	325898	6.21175e+06	2.99226e+06	2.52417e+08		10520.5	9488.81	8318.25	10659.4	9596.62	9617	9576.25		1549.87	550.458	643.852	701.821	448.106	564.359	736.171
indole-3-acetonitrile	0.00192155	0.329923	0.395877		0.329907		596531776	2.67237e+07	5.41601e+06	4.50147e+06	80351957		4177.38	4422.44	3827.5	5017.38	3612.19	3441.75	3782.62		556.545	502.959	721.236	680.321	375.615	607.314	476.999
succinic acid	0.719747	0.0151213	0.12349		0.0252792		5.81992e+08	90450.6	6.56981e+06	3.07606e+06	2.3495e+07		3875.88	3650.62	3626.38	3674.88	4535.75	4551.75	4519.75		232.179	236.879	461.36	165.704	206.077	347.775	246.951
lactic acid	0.000998189	0.705345	0.0452117		0.177955		1.22743e+09	6.7807e+07	3.68762e+06	3.55122e+07	1.77754e+08		5333.25	6083.19	6127	6039.38	6100.94	5414.38	6787.5		482.378	473.613	409.764	890.432	989.709	910.516	1798.4
fucose + rhamnose	2.89649e-09	0.631044	0.422589		0.491994		2.05591e+09	9.33953e+07	1.37838e+06	2.60968e+06	5.02118e+07		7293.25	7797.38	7955.62	7639.12	7580.44	7794	7366.88		918.599	490.165	539.498	855.265	426.098	704.002	519.097
spermidine	0.528841	0.908849	0.610352		0.616907		3.99935e+08	4.45474e+06	2.10912e+06	1.10238e+07	3.74091e+08		3713.88	3117.12	2745.12	3489.12	3168.19	3859.88	2476.5		750.924	561.863	972.058	607.061	1081.08	2104.24	666.572
linolenic acid	0.00125796	0.576202	0.359804		0.575588		5.1219e+08	2.97229e+07	2.69179e+06	5.06116e+06	8.16662e+07		3366.25	3874.5	4264.75	3484.25	4075.06	3996.5	4153.62		697.218	454.848	570.618	719.402	388.817	509.027	622.123
erythronic acid	7.68577e-09	0.294904	0.129797		0.142568		7.54244e+09	7.28798e+08	3.18743e+07	5.46194e+07	4.28002e+08		13039.5	15455.4	14330.4	16580.5	14928.7	13847.9	16009.5		1830.64	1805.55	2916.81	2258.77	1306.73	1386.2	2250.06
spermine	0.0453215	0.690939	0.498909		0.314752		4.14362e+08	2.95109e+06	510826	970049	2.32347e+07		3331.62	3542.69	3398.75	3686.62	3303.62	3362.12	3245.12		377.206	189.936	286.459	258.133	217.76	290.013	343.716
acetophenone NIST	0.0221256	0.264088	0.59631		0.0697643		2.23269e+09	6.44066e+07	3.10278e+07	1.176e+07	3.80845e+08		7472.5	9023.5	10612.4	7434.62	7129.69	8028.25	6231.12		579.296	1113.65	947.111	1922.73	836.938	1485.12	752.137
pipecolic acid	0.667623	0.154187	0.264655		0.805102		4.411e+08	9.50412e+06	2.00198e+08	1.40068e+08	1.72212e+09		1474.25	2413.75	2358.75	2468.75	6613.19	7163.12	6063.25		1038.76	955.007	1270.47	1514.52	2590.93	2923.9	4487.09
lysine	1.38617e-08	0.687998	0.144519		0.898555		4.19538e+08	7.68406e+07	1.06017e+06	5.7442e+06	4.76653e+07		3329	3283.25	3499.12	3067.38	3629.06	3670.38	3587.75		729.281	400.154	447.018	687.824	533.391	829.548	728.475
glycero-guloheptose NIST	1.81782e-12	0.0370431	0.727629		0.242172		1.41936e+09	9.97776e+07	6.29199e+06	555280	2.94114e+07		5660.25	6744.38	7009.5	6479.25	6432.56	6533.88	6331.25		691.965	469.05	495.029	823.258	504.77	744.883	730.88
beta-alanine	0.000111088	0.308672	0.425816		0.0777307		209380900	16687225	2.1278e+06	1.53072e+06	2.97211e+07		2770.12	2139.31	2558.75	1719.88	2325.56	2370.88	2280.25		525.045	304.485	152.753	568.976	190.892	282.407	275.372
lactobionic acid	0.101411	0.692957	0.865962		0.599405		3.03848e+09	8.88283e+07	2.32373e+07	9.0578e+06	1.06543e+09		8070.88	9338.31	8974.25	9702.38	10152	11805.8	8498.25		1340.05	1242.97	1882.96	1742.97	1704.45	2163.67	2643.45
rhamnose	6.80249e-12	0.0245769	0.501606		0.568371		2288474244	8.70909e+07	6.91669e+06	1.17613e+06	2.83956e+07		7290.25	8234.5	8475.5	7993.5	8394.25	8473.12	8315.38		626.344	414.768	470.757	706.453	522.673	801.27	725.941
citric acid	0.00157257	0.877593	0.874879		0.327988		6.72067e+08	3.63308e+07	806537	825743	1.04605e+08		4091.25	4396.56	3551	5242.12	4474.31	4447.5	4501.12		500.283	527.969	838.15	536.537	506.235	708.325	772.259
raffinose	0.0585102	0.745207	0.775229		0.0639395		4.79194e+08	2.82332e+08	4.37052e+07	37791522	2504578814		2002.12	4853.88	8441	1266.75	4089.25	1432.25	6746.25		752.691	2345.84	277.031	4453.2	2559.31	295.707	5095.79
maltose	2.31415e-08	0.0945114	0.592422		0.89505		1559144196	6.84343e+07	6.63292e+06	1.39361e+06	4.45593e+07		6147.62	7148.06	7060.62	7235.5	6447.31	6572.38	6322.25		726.656	435.185	532.557	725.158	413.316	588.818	617.216
pentitol	0.0195651	0.229526	0.135809		0.63727		6.4024e+07	912503	467214	643831	5.16653e+06		1513.25	1252.38	1289	1215.75	1235.12	1271.75	1198.5		236.903	80.4072	106.582	126.355	85.6831	144.928	100.383
cholesterol	0.00119754	0.726376	0.73389		0.174929		1.05201e+08	2.19558e+06	113363	109680	5.97178e+06		1682.12	1779.75	1636.88	1922.62	1666.5	1539.88	1793.12		187.96	105.669	127.035	160.885	129.727	161.071	203.96
isoleucine	4.08607e-05	0.33094	0.19962		0.946336		3.18236e+09	2.8723e+08	2.9604e+07	4.37922e+07	4.40468e+08		10498.1	8233.94	8523.62	7944.25	9474.12	9240.25	9708		2622.78	563.292	799.936	834.249	1060.83	1195.3	1838.09
xylonic acid	5.18143e-10	0.760263	0.457391		0.255005		1.15272e+08	7.98063e+06	60040.4	173940	3.69396e+06		1800.38	1826.62	1892.5	1760.75	1741.25	1644.62	1837.88		207.06	154.038	181.893	259.547	133.104	176.757	204.982
2-ketoglucose dimethylacetal NIST	0.000114932	0.65209	0.619044		0.147466		64048009	4.65481e+06	212291	238478	8.33483e+06		1393	1233.12	1340.62	1125.62	1375.38	1491.5	1259.25		201.4	153.462	169.913	262.218	160.785	268.065	187.302
galactonic acid	5.86676e-07	0.289504	0.549697		0.80828		4.47227e+07	1.94463e+06	133153	63065.4	1760320		1143	1162	1145.5	1178.5	1038.75	1020.5	1057		153.414	63.288	65.6256	113.055	78.1568	107.617	120.427
homoglutamine	0.000799877	0.334635	0.581981		0.812968		4.47277e+07	3.87352e+06	646549	314505	9.72057e+06		1315.75	1058.88	954.875	1162.88	969.312	867.125	1071.5		272.542	156.984	271.672	169.473	121.243	158.997	186.375
tocopherol alpha	0.00190587	0.236881	0.953366		0.763184		5.56479e+07	3.63856e+06	965488	30721.2	1.09206e+07		1222.25	1426.94	1333.5	1520.38	1080.69	922.375	1239		200.786	180.139	257.839	264.757	142.665	127.042	252.839
glucoheptulose	1.04946e-11	0.0572954	0.294196		0.520592		1.56413e+08	11444689	706941	287991	3.85921e+06		1874	2236.19	2307	2165.38	2143.06	2158.38	2127.75		276.357	141.56	140.751	254.241	174.297	268.354	241.073
ribitol	0.13805	0.358314	0.863781		0.293116		2.53944e+08	2.47787e+06	2.27278e+06	315942	3.65206e+07		2289.62	2735.94	2882.12	2589.75	2942.25	2448.5	3436		252.864	121.855	199.276	133.492	366.152	321.977	633.445
lauric acid	0.000405908	0.860145	0.568163		0.57727		1.74271e+09	7.34749e+07	1.44641e+06	5.49464e+06	1.62492e+08		6925.38	7185.25	6961.25	7409.25	6762.25	6283.38	7241.12		1135.84	468.856	470.784	840.321	703.942	755.479	1219.61
cellobiotol	0.0341976	0.188527	0.174386		0.999068		7.06798e+07	2.5577e+07	1.84185e+07	1.93242e+07	1.78602e+08		2531.75	855.938	898.375	813.5	815.875	773.75	858		1916.17	143.901	235.329	181.251	98.174	129.739	154.813
arabinose	0.168259	0.898518	0.184473		0.252321		1.44989e+08	309831	33561.3	555618	5.31501e+06		2015.12	1970.81	2055.38	1886.25	2034.62	2058.38	2010.88		230.165	76.7881	86.3179	125.604	81.762	102.966	133.742
4-hydroxyproline	0.316972	0.255457	0.794278		0.950182		2.61811e+07	1162084	3.20162e+06	522473	38303036		908.875	510.688	571.375	450	1138.81	1250.75	1026.88		399.633	70.5778	79.0384	118.527	350.619	518.758	504.152
tyrosine	1.30266e-07	0.0558753	0.133657		0.580965		3.52022e+08	4.03511e+07	5.76196e+06	3.91565e+06	3.11574e+07		2591.25	3169.38	3501.38	2837.38	3620.5	3777.62	3463.38		338.978	403.024	426.719	694.651	418.719	598.949	620.969
ascorbic acid	0.00243283	0.171383	0.361567		0.27861		3.19282e+07	985553	341522	192638	3.12377e+06		1061.75	946.5	933.5	959.5	817	823.875	810.125		153.974	83.5967	89.6816	147.849	77.076	124.342	99.9286
erythritol	1.9587e-06	0.473584	0.358641		0.296048		2.1982e+07	1.85981e+06	86705.4	119941	1.92906e+06		852	724.5	818.75	630.25	767.75	850	685.5		162.04	74.0631	74.8068	123.994	65.9486	103.626	77.2549
glutamic acid	5.95314e-05	0.795445	0.116437		0.885555		3.58769e+10	2.49794e+09	5.48399e+07	5.4562e+08	4.04633e+09		30822.1	30732.4	30695.2	30769.5	33151.4	33088.6	33214.2		2769.4	3639.13	2914.38	6947.14	4177.98	5746.13	6464.53
leucine	5.58287e-07	0.114211	0.122924		0.932539		2.19028e+09	5.90921e+08	7.24254e+07	6.9817e+07	5.32022e+08		7685.75	6354.75	6720	5989.5	9359.69	8701.12	10018.2		2543.08	873.495	1178.12	1357.9	1690.23	2236.06	2668.3
O-acetylserine	0.287106	0.425158	0.171972		0.960059		2.39243e+07	108241	162365	343322	3146687		896.125	820.875	806.625	835.125	728.625	724.125	733.125		84.2111	80.4382	119.592	115.627	85.5723	136.108	113.365
2-hydroxyvaleric acid	4.90999e-07	0.445244	0.431778		0.100154		1.63239e+08	1.71189e+07	740889	769710	1.51987e+07		1910.88	2197.94	2619.5	1776.38	2279.44	2436.25	2122.62		349.509	249.785	226.769	406.444	220.248	346.392	284.4
diacetone alcohol NIST	0.779983	0.54792	0.401604		0.280227		5.04552e+10	1.36064e+09	2.10206e+10	3.21699e+10	5.83526e+11		12125.8	69291.6	121253	17330.1	30893.9	44723.1	17064.6		2722.39	49060.4	3100.86	97644	13004	25702.4	3078.35
phosphoric acid	0.0277248	0.605395	0.355555		0.418649		7.58423e+07	2.09019e+06	402580	842672	1.34363e+07		1558.12	1484.5	1267.38	1701.62	1311.75	1156	1467.5		289.285	167.196	234.737	226.35	153.429	225.085	208.071
methionine sulfoxide	0.547926	0.949953	0.238154		0.55285		4.34082e+08	154547	43146.7	1.25622e+06	1.42645e+07		3464.62	3440	3573.38	3306.62	3512.69	3670.25	3355.12		151.25	134.485	221.784	152.451	204.555	378.126	171.036
homoserine	0.0015739	0.064238	0.0459464		0.375076		9.29259e+06	252883	127624	144663	728243		420.625	528.375	518.375	538.375	575.188	607.875	542.5		37.6188	34.0032	41.5915	56.5401	60.1943	101.32	70.4108
capric acid	0.0109525	0.54098	0.855706		0.432903		1.46035e+08	8.75864e+06	1.51274e+06	378528	4.11064e+07		1743.25	2268.94	1862.38	2675.5	2030.06	2221	1839.12		263.357	400.853	778.45	188.225	192.222	261.534	282.023
oleic acid	0.000478099	0.524408	0.213234		0.300557		1.73243e+07	988036	87099.2	214179	2.25064e+06		619	716.562	761.375	671.75	745.562	709	782.125		98.4211	65.2417	98.3748	89.3906	89.0348	81.9187	163.955
arachidic acid	2.28398e-06	0.441346	0.650436		0.519139		6.59364e+07	4.04563e+06	210588	109476	4.27246e+06		1242.25	1440.94	1413.75	1468.12	1376.88	1423.38	1330.38		147.42	118.045	113.635	215.861	140.486	231.967	173.659
trehalose	1.55039e-12	0.093816	0.907233		0.399368		3.12808e+08	1.94779e+07	847287	32581.3	5.67296e+06		2789.62	3150.19	3304	2996.38	2903.38	2870.12	2936.62		341.969	203.52	242.695	334.449	209.975	295.539	318.271
gluconic acid lactone	0.501083	0.850981	0.662171		0.583599		7.883e+07	156519	109749	282453	1.15074e+07		1440.25	1551.75	1506.25	1597.25	1447.31	1338.5	1556.12		189.086	126.859	142.64	219.164	158.043	235.397	219.663
pyruvic acid	1.73023e-06	0.0282747	0.100433		0.0444522		6.26908e+08	9.59739e+07	2.2899e+07	1.42039e+07	9.81223e+07		3082.5	5143.06	6132.38	4153.75	4293.5	4845.25	3741.75		489.723	699.724	835.599	1058.53	682.586	1132.84	791.52
ribose	0.00104875	0.499311	0.930614		0.0866627		6.08732e+06	456976	50452.7	5128.73	1.20988e+06		427.75	364.812	426.375	303.25	441.062	448.875	433.25		76.407	59.9365	53.9318	106.792	46.4516	76.1766	58.5423
phenol	0.0233497	0.268544	0.593096		0.130772		1.65222e+08	5.6341e+06	2.73141e+06	1.06008e+06	3.39699e+07		1948.75	2500.81	2844.88	2156.75	1977.38	1981.25	1973.5		221.254	324.18	218.313	607.383	242.742	351.424	359.203
4-hydroxybutyric acid	0.00429027	0.421283	0.252225		0.269901		1.58932e+07	1.34125e+06	253910	410804	4.86744e+06		533.75	745.562	845.375	645.75	714	844.875	583.125		65.6132	88.3215	70.5098	160.042	140.686	268.749	87.7827
myristic acid	1.52335e-05	0.656481	0.0609782		0.0667551		1.62674e+08	5.26301e+06	176558	1.25983e+06	7.04384e+06		2144.38	2189.62	2140.38	2238.88	2043.19	2002.38	2084		258.949	111.427	107.034	202.638	177.422	219.749	293.502
pentadecanoic acid	0.000175029	0.886237	0.0183799		0.040612		659154276	19909444	271874	1.01062e+07	3.81339e+07		4180.75	4392.56	4686.75	4098.38	4263.69	4466.25	4061.12		386.445	327.214	397.181	525.724	398.533	508.706	640.46
lyxose	0.358333	0.621319	0.0369518		0.50668		5.0513e+07	283290	315374	2.37841e+06	1.11085e+07		1081.88	1164.38	1195.5	1133.25	1307.38	1176.75	1438		192.094	127.603	167.764	203.373	189.634	132.261	362.974
salicylic acid	8.21488e-06	0.258063	0.171348		0.550075		1.65883e+07	424615	43496	57342.8	524428		649.875	724.625	673.75	775.5	661.938	672.625	651.25		40.1637	50.2766	75.8709	65.858	44.0905	64.3461	64.4844
tryptophan	4.398e-05	0.876572	0.899042		0.191035		1.10183e+07	364665	4396.54	3549.19	565159		568.875	540.188	575.25	505.125	550.625	598	503.25		51.3185	42.1492	46.4598	71.4425	40.4587	55.5752	57.3189
2-phenylpropanol NIST	6.64117e-07	0.372665	0.045646		0.965931		3.13726e+07	2.78097e+06	152557	508105	2.55189e+06		850.125	934.75	960.625	908.875	1015.69	1014.88	1016.5		161.316	64.7797	81.1692	105.853	121.65	152.602	200.338
linoleic acid	3.04875e-05	0.810538	0.359751		0.590827		1.54125e+07	1.04219e+06	19062.8	95035.3	1.53325e+06		618	674	704.75	643.25	670.938	671.875	670		85.5975	73.2748	85.8435	123.982	64.686	73.6843	111.817
leucrose	1.76424e-05	0.968054	0.453871		0.195232		3.48912e+07	3.52454e+06	9196.34	228808	4.81056e+06		964.75	983.75	1066.62	900.875	1004.94	1056.38	953.5		134.48	129.725	121.219	235.511	135.647	230.178	158.492
threitol	1.14299e-08	0.102725	0.131165		0.420263		1.00251e+07	799236	69745.7	61800.1	486922		459.875	572.062	611.75	532.375	551.188	592.375	510		68.1604	38.7172	47.4816	60.9906	57.1143	91.0388	72.1625
propane-1,3-diol NIST	0.000492233	0.183571	0.358534		0.906643		3.37939e+07	1.7312e+06	415703	246572	3.96452e+06		854.75	1110.38	1151.5	1069.25	941.5	986.625	896.375		63.4394	110.006	99.9147	203.461	116.923	190.356	147.555
3-hydroxypropionic acid	4.65226e-05	0.593035	0.482493		0.116692		3.86822e+07	1.9586e+06	95517.1	134043	3.06021e+06		958.625	1059.75	1048.62	1070.88	1091.38	1226.25	956.5		72.5979	103.151	166.397	133.705	109.278	207.048	55.7911
asparagine	0.00032453	0.915147	0.100806		0.662924		4.29495e+08	1.83034e+07	203481	5.62271e+06	3.89096e+07		3499.25	3505.19	3889.12	3121.25	3357.69	3283.75	3431.62		482.828	322.59	339.005	537.54	303.689	429.274	457.624
N-acetyl-D-hexosamine	1.6757e-05	0.0389528	0.273562		0.515981		6.35519e+08	1.17221e+07	3.34221e+06	1.25891e+06	15889133		3922.12	4078.06	3998.12	4158	4604.56	4468.38	4740.75		409.817	183.986	282.701	251.654	209.479	280.978	322.205
isothreonic acid	0.029258	0.549234	0.0908431		0.846535		6.80819e+06	82225.6	19361	81774.5	539643		402.125	462.312	430.625	494	440.188	449.75	430.625		44.828	25.8445	29.9297	40.9869	45.0459	69.7899	61.6404
pentadecanoic acid	4.54704e-05	0.751588	0.00780777		0.177446		6.21299e+08	2.61057e+07	688674	1.34304e+07	4.06539e+07		3935.62	4264.06	4441.75	4086.38	4263.25	4440.5	4086		508.33	310.041	398.563	494.056	427.516	499.298	724.585
isonicotinic acid	4.08323e-09	0.880408	0.890891		0.0619566		3.83424e+07	4.03558e+06	16826.6	15257.6	2.23744e+06		1035	1053.38	1189.25	917.5	1007.69	1032.88	982.5		147.973	110.159	100.301	191.498	100.596	135.638	157.449
mannitol	0.023396	0.304148	0.0422015		0.990082		5.71903e+08	3.96491e+07	1.73498e+07	4.896e+07	2.39231e+08		4962.75	3832.88	3815.75	3850	3161.62	3277.62	3045.62		2045.89	371.568	363.567	677.815	404.926	579.916	602.129
monopalmitin-1-glyceride	0.00169757	0.173305	0.476988		0.323799		5.05913e+06	277993	88362.2	36212.2	813632		356	435.312	397.25	473.375	333.312	341.875	324.75		58.6533	51.4539	86.495	58.7464	33.8843	46.9218	51.9425
2-oxogluconic acid NIST	0.000461536	0.234899	0.901537		0.167707		9.21654e+06	296616	59713.9	4105.84	671338		533.375	531.375	499.125	563.625	453.188	446.5	459.875		55.3356	38.3951	29.9761	71.5695	43.6256	44.3698	78.5817
sophorose	8.72623e-09	0.0125187	0.425498		0.480213		4.67208e+06	308303	53842.7	9443.12	183187		318.25	411.062	385.5	436.625	351.438	355	347.875		55.404	25.2981	28.4215	41.8134	27.2837	38.912	40.8964
arabitol	0.000528594	0.898365	0.829768		0.697122		1236544	125848	1846.75	3222.9	291996		196.375	181.5	187	176	178.125	172.625	183.625		31.7332	29.2736	39.3705	45.9775	25.9157	36.4461	39.261
dodecane	0.0254988	0.237	0.153602		0.180777		1.93842e+07	685170	377142	497156	4.2674e+06		595.375	859.25	1037.5	681	746.75	861.875	631.625		106.79	101.123	140.345	122.682	109.855	186.651	114.434
uric acid	0.00293916	0.50217	0.304505		0.941617		1.42997e+07	2.19114e+06	300006	525632	7.25517e+06		770.25	583.812	666.625	501	536.688	570.25	503.125		276.482	105.625	133.768	167.215	105.402	151.563	155.946
salicylaldehyde	0.307763	0.756578	0.60813		0.766383		4.65056e+07	201601	105767	189802	6.39299e+06		1073.88	1128.75	1212.5	1045	1207.12	1143.12	1271.12		133.403	64.4885	76.2763	100.006	141.965	122.668	264.87
dodecanol	0.000947775	0.24837	0.224745		0.837585		2.00088e+07	1.18837e+06	263253	282988	3.08327e+06		630.25	850.562	808	893.125	755.75	713	798.5		102.115	72.7947	87.2907	120.719	107.965	114.04	190.864
pyrrole-2-carboxylic acid	0.21842	0.369727	0.448362		0.550116		4.65277e+07	1.15966e+06	1.51148e+06	1.21159e+06	2.50762e+07		1455.5	1016.81	1299.25	734.375	938.25	1008.62	867.875		578.567	122.313	114.184	168.186	137.577	234.032	157.899
erythrose	0.000504524	0.555033	0.649695		0.968065		10036224	529256	42902.2	31280.6	1.21751e+06		483.75	571.562	571.875	571.25	528.688	550.875	506.5		71.9334	51.8069	72.514	79.0211	59.1356	101.672	67.1523
caprylic acid	1.20289e-05	0.210665	0.687245		0.613145		146119744	1.07535e+07	1.33853e+06	311217	1.3951e+07		1711.75	2189.31	2336.25	2042.38	2142.94	2313.62	1972.25		273.172	229.304	259.705	389.524	189.397	285.753	252.498
3,4-dihydroxybenzoic acid	0.000253733	0.2535	0.350897		0.780604		6.8703e+06	860952	147496	111470	1.7543e+06		405.125	517.188	540.75	493.625	388.25	425.375	351.125		119.07	83.0096	94.7487	142.812	30.4003	39.5786	44.7271
2-hydroxyglutaric acid	0.000819391	0.296268	0.569887		0.225739		3.01909e+07	461211	86260.8	39107.2	1.16285e+06		951.75	943.75	934	953.5	851.812	845.25	858.375		75.4133	55.6313	59.3741	98.5453	48.744	56.717	83.3885
dithiothreitol	0.000197527	0.769758	0.255312		0.744598		1.21775e+07	451416	13681.5	73755.3	881998		604.5	584	594.875	573.125	556.312	508.375	604.25		44.1519	44.4343	81.3766	42.4947	62.2312	105.904	68.7391
3-aminoisobutyric acid	3.28093e-11	0.894601	0.354041		0.00519166		6.20384e+06	427389	1036.35	9930.15	157664		409	422.125	458.875	385.375	414.25	424.25	404.25		47.2055	29.7081	28.4736	50.8511	35.4914	64.0641	35.5763
enolpyruvate NIST	0.000231875	0.0464761	0.327709		0.306867		1.07101e+07	710438	282064	96702	1.42573e+06		433	657.562	740.625	574.5	545.75	606	485.5		40.5498	75.5737	73.1927	130.954	63.5196	107.047	69.2501
naphtalene	0.391457	0.451093	0.276331		0.310032		1.85298e+07	417155	902425	1.47935e+06	1.88232e+07		548.875	925.875	1242.62	609.125	677.562	763.625	591.5		86.014	279.203	46.0083	550.732	79.1338	136.476	78.076
maleimide	0.00188076	0.100192	0.779056		0.717811		1.53204e+07	371033	160914	16428	1.11038e+06		624.5	734.688	787.375	682	597.875	619	576.75		44.4024	63.0419	73.4137	104.163	47.0597	83.6741	48.604
mannose	0.264087	0.36254	0.208625		0.817614		3.69461e+08	2.16568e+06	3.51189e+06	5.5146e+06	5.71033e+07		3187	2880.75	3061.62	2699.88	3542.94	3802.5	3283.38		433.924	231.799	273.01	382.615	417.365	793.816	311.687
citramalic acid	3.42162e-08	0.0920218	0.083724		0.064409		7.69369e+06	620944	63248.1	65940.8	419802		402.375	473.25	476.25	470.25	511.25	553.125	469.375		45.2994	34.5011	37.5118	60.7594	58.1951	106.86	50.9327
cyano-L-alanine	0.00549776	0.849396	0.73864		0.965754		11669056	915849	34169.4	63678.1	3.54161e+06		521.125	598.125	583.25	613	588.75	617.5	560		97.4206	105.524	175.108	130.371	73.068	108.494	104.279
agmatine	1.08802e-06	0.0802634	0.0205554		0.414243		1.05211e+07	919921	142664	228975	891915		442.75	577.312	567	587.625	601.75	541.75	661.75		39.2486	47.9534	52.5418	84.0482	85.1766	100.526	141.276
methylhexadecanoic acid	2.36332e-05	0.337824	0.383701		0.0291306		1.71712e+09	3.86806e+07	3.62107e+06	3.18412e+06	5.49323e+07		6416	7221.94	7793.88	6650	7081.12	6911.88	7250.38		559.88	378.109	412.186	591.063	434.047	715.819	535.567
isothreitol	3.31609e-09	0.12467	0.0891735		0.995476		1.05576e+07	743906	52743	61851.2	404807		498.625	591.625	603	580.25	534.375	537	531.75		90.1126	35.3255	40.7097	60.4471	40.6733	61.2206	57.7927
glycerol-alpha-phosphate	3.61005e-09	0.100392	0.77435		0.104865		7.8491e+06	582741	46262.8	4843.04	319530		444.25	513.125	511.625	514.625	443.438	438.125	448.75		55.3994	44.4479	40.6562	82.543	37.7313	52.2957	57.9522
cellobiose	8.93595e-06	0.704616	0.943953		0.398632		8.02731e+06	1.11461e+06	28953.8	4729.15	1391487		449.5	509.5	539	480	457.625	518.5	396.75		72.701	66.6833	78.1484	112.7	74.0928	100.772	110.967
1-methyl-1,3-propanediyl)bis(oxy)-2TMS NIST	1.98429e-05	0.0141629	0.764186		0.842226		1173610564	8.141e+07	3.21247e+07	1.80016e+06	1.12891e+08		4815.62	6959.31	7339.88	6578.75	5354.06	5561.5	5146.62		611.626	687.424	739.405	1198.8	559.429	849.313	779.509
1-hexadecanol	0.00269945	0.046382	0.00898282		0.796521		1.22947e+07	180519	116015	187184	585988		632.625	611.062	593	629.125	509.5	486.25	532.75		69.8672	33.82	61.0987	32.7981	43.8237	54.9401	71.1191
arginine + ornithine	0.905375	0.0357348	0.742884		0.0321055		6.89253e+07	2013.77	1.03346e+06	84190.1	4.77349e+06		1274.25	1602.44	1347.25	1857.62	1274.38	1284.5	1264.25		88.8835	108.231	162.318	72.4521	81.7789	141.06	93.4596
1,5-anhydroglucitol	3.72384e-13	0.116477	0.452231		0.129879		6.01549e+08	5.84843e+07	2.06494e+06	731913	1.53162e+07		4431.5	4022.44	3933.38	4111.5	3809.31	3746.5	3872.12		613.513	336.771	363.069	593.277	346.819	528.116	485.25
octadecanol	2.01584e-08	0.180484	0.237322		0.394142		9.01951e+06	652056	44399.7	36996.2	419028		493.375	541.062	577.625	504.5	467.188	474.5	459.875		53.66	41.0397	50.3927	65.5504	50.5758	67.5566	79.8956
citrulline	0.0321462	0.22312	0.169565		0.481299		9.98244e+06	59902.6	37636.1	44889.2	407988		477.625	560.938	521.125	600.75	541.188	533.375	549		48.0996	27.7054	40.862	34.1627	30.7789	39.0983	50.1391
palmitoleic acid	1.21356e-05	0.708557	0.418516		0.115543		2.09135e+07	1.72692e+06	45920.9	117922	2.24301e+06		734.375	809.062	934	684.125	743.125	759.125	727.125		109.039	89.4462	67.3118	159.053	79.3557	119.464	112.445
talose	0.86079	0.447731	0.542917		0.831384		1.80126e+07	2743.14	144582	109273	2.98702e+06		684.25	653.5	689.5	617.5	784.312	709.75	858.875		80.1211	41.309	36.9855	74.6664	99.049	58.1678	192.546
6-hydroxynicotinic acid	3.66209e-07	0.13472	0.445998		0.929859		21455424	2.13014e+06	229322	89132.6	1.8324e+06		855.875	793.312	774.75	811.875	666.812	633.875	699.75		192.146	71.8287	89.5075	118.328	55.6507	83.7489	77.1299
2-deoxyerythritol NIST	6.17584e-06	0.65074	0.319843		0.641189		1.83416e+08	2.23977e+07	683004	1.85069e+06	2.66847e+07		2040.5	2380.19	2462.25	2298.12	2350.88	2568.88	2132.88		368.95	302.537	529.916	330.953	319.938	531.273	377.964
1-hexadecanol	0.000855069	0.149485	0.00544538		0.509729		1.22588e+07	243049	73091.7	221748	617922		614.25	611.312	593.5	629.125	525.062	486.25	563.875		70.1432	33.6821	60.8876	32.6207	49.703	55.1232	84.3707
nicotinic acid	2.01046e-05	0.473052	0.818866		0.592171		4.58174e+06	339306	21218.4	5573.4	471350		328.25	388.25	429.75	346.75	353.75	373	334.5		51.563	42.681	47.2806	71.2716	34.4274	61.3983	34.6987
epsilon-caprolactam	0.126189	0.359493	0.829649		0.199974		4.81202e+07	2.89213e+06	2.48142e+06	441895	4.00051e+07		957.375	1011.06	1029.5	992.625	1500	1363	1637		229.826	137.897	220.898	180.561	390.662	446.519	670.321
mannonic acid NIST	2.79189e-08	0.174541	0.951677		0.0226588		12425625	854700	61272.7	1653.22	566611		577	635.938	673.75	598.125	549.562	579.625	519.5		72.9011	53.5621	57.1447	92.8506	46.2594	81.45	47.737
isocitric lactone	0.276618	0.655151	0.68963		0.281465		4.87274e+07	107420	75245	66019	2.98736e+06		1194	1192.06	1093.5	1290.62	1104.19	1040	1168.38		131.48	57.0529	70.8827	78.4233	76.8759	90.408	126.402
zymosterol	4.09862e-08	0.67897	0.00760504		0.84445		7.19178e+06	625286	9910.75	143013	430218		424.25	467.125	457.875	476.375	449.5	469.5	429.5		74.0624	34.6972	33.757	63.2107	49.7556	78.4224	65.9199
aminomalonic acid	0.00115444	0.265374	0.253964		0.87958		5.43065e+06	73780.1	16165.5	16722.9	199177		417.375	385.188	374.25	396.125	362.625	371.875	353.375		15.9921	27.7485	31.9327	47.3923	22.7217	38.8369	26.074
N-acetylglutamate	4.08109e-05	0.169164	0.680187		0.968907		1.32369e+07	1106704	186958	38906.4	1696834		697.375	606.875	598.875	614.875	514.875	496.5	533.25		159.278	50.0366	88.7149	53.3042	58.194	105.004	58.2356
4-hydroxycinnamic acid	0.000934219	0.707062	0.662308		0.666133		3.60763e+06	199921	10654.6	12688.8	517219		310.875	337.25	350.625	323.875	301.562	324.375	278.75		53.9234	43.9145	35.0385	83.5831	20.5507	27.4284	30.1495
glucuronic acid	9.60223e-10	0.064661	0.305616		0.916215		1.10748e+07	839743	71628.6	29594.6	409785		510.75	613.625	608.5	618.75	539.562	562.5	516.625		81.2647	51.4335	71.3392	78.998	36.3801	46.5449	57.926
caffeic acid	0.132345	0.628449	0.999597		0.999831		2.09261e+07	101761	40309.5	34.525	1.4552e+06		742.25	805.312	808.625	802	739.688	740	739.375		63.7746	53.4892	75.7517	80.7487	52.2195	88.3111	62.3515
adenosine	0.218132	0.951111	0.0220772		0.496251		11943936	24102.6	1537.03	130887	520520		585.125	574.688	533	616.375	568.188	597.625	538.75		30.9391	36.5788	55.6404	46.281	38.513	52.9932	57.4536
palatinitol	1.02519e-06	0.879095	0.355681		0.877921		1.31963e+06	109065	799.225	6585.22	105038		185.5	197.438	193.875	201	191.438	194.125	188.75		25.1403	18.9323	20.4503	33.3812	22.3124	35.1524	29.9307
beta-glutamic acid	1.0163e-07	0.783545	0.122548		0.461615		1.22739e+06	107830	1173.34	10670.8	81188.1		183.125	191.375	173.5	209.25	179.438	189.25	169.625		34.9216	14.0163	19.2611	19.4853	18.17	30.6039	21.2325
FAD	5.04639e-08	0.0168635	0.990658		0.949066		1.76957e+06	116111	22131.2	45.025	81531.5		194.125	254.188	244.625	263.75	216.812	213	220.625		26.086	19.006	24.2095	30.5923	18.7977	29.9863	24.7191
adipic acid	6.67213e-08	0.385605	0.0063368		0.508532		17614809	1.4635e+06	60908.2	366356	1.0564e+06		645.25	702.562	669.875	735.25	750.688	802.625	698.75		89.6781	37.5736	33.8198	67.8337	95.9699	162.06	111.527
fructose-6-phosphate	4.40195e-05	0.152031	0.19128		0.143546		2.36814e+06	88431.9	16061.3	14006.6	137070		232.5	284.062	252.25	315.875	252.875	240.25	265.5		30.6804	17.795	28.0493	16.7692	22.3312	28.439	35.8175
ferulic acid	2.70324e-06	0.0400651	0.574332		0.613206		1.45383e+06	78540.1	17628.5	2805.62	84613		181.625	230.188	229.875	230.5	191.062	199.125	183		16.8278	17.219	19.2038	30.0312	20.0969	32.2769	25.8954
xylulose NIST	4.5663e-08	0.0819829	0.503322		0.96309		6105841	352242	38822.6	10093.5	244927		415.375	444.812	432.75	456.875	375.312	369.625	381		54.1295	26.212	32.2836	43.1367	34.0447	62.0616	33.263
dihydroabietic acid	3.39644e-06	0.2399	0.489132		0.73734		3.93328e+06	225625	21882.2	10732.2	249800		300	362.062	332.75	391.375	329.562	336.75	322.375		34.3178	29.0301	44.7812	36.8906	32.6429	48.9704	46.4093
gluconic acid	9.13832e-10	0.69428	0.688536		0.0242363		1.18594e+07	929778	9801.75	10027.4	451786		565	594.875	628.5	561.25	562	607.625	516.375		56.8381	51.3672	55.9042	88.6562	54.9542	94.2591	58.8488
coniferin NIST	0.00213295	0.760758	0.983613		0.520869		6.99206e+06	831744	41498	2488.62	2.55928e+06		474	452.312	475	429.625	395.812	337.625	454		101.523	68.7902	71.9767	122.281	86.6169	59.0106	166.445
allantoin	0.000174805	0.020399	0.0607611		0.644001		1.06594e+07	394855	194544	135425	756134		571.5	454.688	498.75	410.625	606.25	591.875	620.625		53.842	32.3741	20.9651	59.1399	61.1039	92.1585	86.3092
elaidic acid	3.71322e-05	0.509318	0.0937324		0.162564		6.91822e+06	556143	34059.2	125699	841274		391.25	453.875	490.125	417.625	470	426.125	513.875		70.4913	39.0111	50.9271	59.6093	60.2109	62.6391	105.183
propane-1,2,3-tricarboxylate NIST	0.0230159	0.489596	0.575633		0.96577		2.54243e+06	262400	67526.1	51969.6	1573844		258.625	223.625	218	229.25	315	315.125	314.875		49.0357	25.5983	36.9984	37.8205	83.2541	60.5388	161.37
245705	0.00108047	0.365079	0.803546		0.00609018		9.4194e+13	1.47064e+12	2.39198e+11	5.07228e+10	3.91711e+12		1512282	1.72007e+06	1.81535e+06	1.62479e+06	1.62033e+06	1.55673e+06	1.68392e+06		147468	94773.9	96509.2	163055	93638	163668	98157.3
237543	0.0314419	0.449592	0.876864		0.00343286		9.83253e+11	7.00594e+09	2.27726e+09	3.67009e+08	4.72975e+10		153177	173635	186126	161144	168984	158594	179373		14148.9	8788.4	9931.4	13704	10136.5	16523.3	11683
204344	8.84329e-07	0.180374	0.178708		0.302937		301981022784	2.23705e+10	2.24613e+09	2.25892e+09	2.11902e+10		80599.5	101064	112573	89555.1	93100.4	100578	85622.8		9037.37	9284.01	11494.3	14122.1	10571.5	15628.6	14789.5
211956	0.0731236	0.0614472	0.660902		0.313743		88459846084	2.15328e+09	3.81744e+09	5.27926e+08	2.14074e+10		64844.2	45716.7	38098.1	53335.2	38150.1	30561.5	45738.6		13289.2	5945.05	8456.09	7961.38	4685.62	5442.63	6929.48
272849	0.00127462	0.674804	0.566198		0.894341		5.64791e+10	3.41195e+09	2.20028e+08	3.19844e+08	9.40012e+09		37599.4	42862.8	40112.6	45613	38364.5	41201.8	35527.2		3253.81	4779.51	4774.68	8540.69	5674.09	10634.2	4753.33
225896	0.184724	0.667359	0.25007		0.278974		1.52241e+10	6.99126e+07	3.12232e+07	1.10167e+08	1.29691e+09		21671.5	20661.9	19211	22112.9	19359.5	17781.9	20937.1		2915.93	1608.32	2883.66	1472.72	1338.52	1934.33	1796.01
304213	0.23766	0.27493	0.247501		0.820932		8.77653e+09	7.81169e+07	1.45062e+08	1.57361e+08	1.83822e+09		18715.2	14515.7	13626.6	15404.8	13610.6	12566.2	14655		3767.61	1307.22	1874.37	1893.27	1858.15	2853.16	2518.96
218683	0.650974	0.567182	0.719945		0.0742994		1.09583e+10	1.04693e+07	5.79534e+07	3.33442e+07	1.70853e+09		19437.8	16618.1	14483.1	18753	16285.2	14924.2	17646.2		2597.02	1841.33	2590.93	2552.55	1525.24	2323.85	2010.14
433267	0.0222141	0.506769	0.709645		0.395942		1.98903e+10	1.07452e+09	2.59557e+08	1.29681e+08	6.36289e+09		26774.4	23688.4	17764.6	29612.2	20053.8	17598.5	22509		4162.26	4356.09	6514.25	5372.35	2924.54	3471.91	4783.19
305055	0.0481824	0.501433	0.861652		0.609582		4.14504e+10	3102712804	1.04067e+09	2.20928e+08	2.51124e+10		28284	32494.4	39117.9	25871	41018.4	50046.2	31990.6		8171.87	7048.01	8447.06	11358	7556.66	11064.5	9950.75
199433	5.61683e-08	0.919659	0.660046		0.310195		1.5725e+10	1.94876e+09	6.82982e+06	3.42117e+07	1.3829e+09		20491.8	21476.1	21744	21208.1	20731.8	21960.2	19503.4		3441.12	2380.46	2321.86	4344.39	2589.39	4386.09	3011.05
268610	0.259138	0.277985	0.489654		0.0340567		8.55957e+10	5.05228e+09	1.02012e+10	5.5951e+09	1.30428e+11		27606.4	70173.8	97633	42714.6	48503.5	50679.6	46327.4		12390.4	17793.1	16414.5	29529.2	15856.4	26392	19484.5
319168	0.00444301	0.120576	0.0766237		0.451096		20084558400	2.68402e+09	1302123767	1.6029e+09	9.82633e+09		15856.2	23818.5	27871.6	19765.4	31185.2	35301.6	27068.9		3245.4	4049.64	3998.82	7042.7	6506.77	11647.6	6398.53
211896	3.52097e-10	0.0121784	0.237537		0.290896		1.1668e+10	7.34417e+08	9.73941e+07	2.90294e+07	3.2901e+08		15810	20037.3	18992.2	21082.4	18162	17891.9	18432.1		1972	1289.19	1295.99	2265.24	1598.08	2218.03	2450.43
268365	0.242064	0.900904	0.414029		0.378178		3.16422e+09	2.41978e+07	3.57389e+06	3.09014e+07	5.8041e+08		9450	9668.25	9573.62	9762.88	9007.44	7467.25	10547.6		989.888	1099.24	1530.83	1683.01	1137.78	1596.59	1523.54
200478	3.33468e-10	0.750871	0.626718		0.0851669		8.35215e+09	1.00587e+09	7.62419e+06	1.25e+07	4.48561e+08		15187.6	15740.9	15917.5	15564.4	14766.5	15498.5	14034.5		2353.53	1518.53	1413.65	2806.29	1723.26	2937.43	1986.28
419273	0.0018051	0.47197	0.387516		0.801886		4.81605e+09	2.96339e+08	3.969e+07	5.04059e+07	8.78936e+08		10254.4	12904.8	12867.2	12942.2	11539.8	11768.6	11310.9		1253.49	1594.48	1956.05	2658.83	1636.33	2456.96	2328.89
201042	0.0209033	0.977827	0.368094		0.42723		6.35907e+09	3.04843e+08	2.33143e+06	1.06962e+08	1.76647e+09		13663.1	13206.4	13297	13115.9	13002.3	10161.6	15843		3759.93	1730.26	2678.03	2378.3	1623.88	1783.57	2411.37
408731	0.935329	0.622101	0.333227		0.433613		1.13731e+10	6.53505e+06	9.41491e+08	2.22047e+09	3.32515e+10		9694.25	21605.6	21035.1	22176.1	22022.6	17322.5	26722.6		1785.06	7429.29	13182.2	7917.38	9586.88	8155.94	17918.2
270066	0.741852	0.626742	0.325627		0.582304		11927260944	2.08969e+08	1.79505e+09	4.39519e+09	6.44202e+10		7155.88	24814.9	20968.1	28661.6	22635.2	17551.9	27718.6		2519.02	11772.6	21360.1	11554	12159.8	10116	22890.5
215062	1.37428e-05	0.0124426	0.704265		0.502139		6.81308e+09	4.11486e+08	1.59929e+08	1.13203e+07	5.43261e+08		11916.1	16540.9	14771.8	18310	12813.7	13189.5	12437.9		2295.4	1461.2	1850.06	2198.53	970.698	1254.08	1557.3
330991	4.27652e-05	0.396266	0.527136		0.990679		1.51253e+07	1.7606e+06	152079	104309	2.7176e+06		561.625	654.312	626.875	681.75	728.625	719.25	738		116.18	74.9864	114.695	103.578	102.889	172.732	124.529
419631	3.59496e-05	0.819613	0.246464		0.594428		9.48781e+09	2.49905e+08	4.42904e+06	3.23138e+07	3.76295e+08		15972.2	16693.1	16721	16665.2	16037.3	16048.4	16026.2		1284.4	961.443	1065.56	1681.06	1246.09	1959.51	1677.77
434067	2.22636e-07	2.46939e-06	4.26498e-07		0.00233266		4.82573e+07	5.38356e+06	4.99652e+06	6.01841e+06	4393655		908.25	924.625	893.375	955.875	1640.5	1430.75	1850.25		74.4935	89.8272	93.1798	160.061	258.876	269.984	449.169
299427	0.0128961	0.264525	0.807562		0.00914005		1.72565e+11	1.65466e+09	6.64414e+08	1.03314e+08	8.16577e+09		63054.9	74216	79963.2	68468.8	70433.9	66881	73986.8		5741.55	4027.93	4601.5	6238.69	4136.17	6865.02	4752.34
367932	1.60555e-05	0.537298	0.773619		0.854122		3.17923e+09	2.01999e+08	1.01323e+07	4.14174e+06	2.72247e+08		8664.75	10037.8	10011.8	10063.8	9489.81	9057.62	9922		782.165	920.655	999.036	1623.06	1087.38	1875.83	1222.82
375374	0.00879466	0.575275	0.110197		0.305591		1.64817e+09	1.5641e+07	2.27477e+06	9.532e+06	6.88102e+07		6886.38	6960.38	6700.5	7220.25	6452.06	6367.62	6536.5		591.49	321.606	504.762	411.332	445.671	640.799	662.254
419166	0.398731	0.182736	0.0889662		0.952016		1.88461e+09	3.43778e+06	1.6827e+07	2.44758e+07	1.60025e+08		6231.25	7468.81	7044	7893.62	8006	8134.75	7877.25		584.988	561.634	893.846	708.047	623.045	1058.62	733.647
212261	3.32857e-11	0.142158	0.388202		0.195455		2.72183e+09	1.21052e+08	5.43634e+06	2.55902e+06	4.47077e+07		8638.38	9134	9058.12	9209.88	8313.19	8092.88	8533.5		943.144	468.077	437.962	863.44	536.929	847.128	709.961
200491	2.08681e-12	0.00786742	0.275389		0.137558		3.2403e+09	1.97912e+08	1.94398e+07	4.64581e+06	5.89507e+07		8596.62	10433.1	10473.1	10393.1	9432.06	9475.5	9388.62		900.898	642.363	660.918	1153.75	794.706	995.332	1309.75
439441	6.25035e-06	0.494296	0.132654		0.0823915		2.20677e+09	59783824	3.01878e+06	9.0003e+06	7.13336e+07		7659.38	8199.56	8047.38	8351.75	7629.19	7312.88	7945.5		811.83	380.837	380.555	685.672	544.192	696.185	869.443
228369	0.585126	0.714531	0.305334		0.287554		5.06756e+10	3.92902e+09	8.78134e+09	3.1784e+10	4.39748e+11		15770.1	40546.6	64541.5	16551.8	56239.4	94864.8	17614.1		1870.89	22194.5	1845.42	44082	38650.1	77256.7	2695.2
382318	4.27063e-07	0.208537	0.341151		0.667353		2.81381e+09	2.09479e+08	1.76968e+07	1.19636e+07	1.83197e+08		8471.5	9726.75	10208.5	9245	8324.44	8757.62	7891.25		1356.01	833.249	833.368	1488.21	770.761	1196.88	1029.51
216428	0.0152012	0.677499	0.36405		0.536974		2.01976e+09	75220929	9.06393e+06	2.39601e+07	3.91242e+08		8283.25	7076.62	7011.12	7142.12	7111	7228.38	6993.62		1945.88	755.373	972.085	1224.42	715.869	1156.65	924.397
438061	7.78956e-06	0.061297	0.0513919		0.0959188		4.39751e+09	2.84319e+08	6.22562e+07	6.654e+07	3.48787e+08		9371.38	12713.8	13628.9	11798.6	11071.8	12481.9	9661.62		905.914	982.187	708.71	1841.97	1453.1	2532.78	1437.43
234717	0.00798168	0.967147	0.288423		0.84091		2.26961e+09	2.39427e+07	201533	7.7745e+06	1.02461e+08		7872.12	8039	7911.62	8166.38	7909.06	7832	7986.12		434.172	466.814	632.127	727.807	557.713	947.573	658.372
241652	0.334002	0.71073	0.787368		0.352462		7.37319e+08	3.02717e+06	2.17428e+06	1.51762e+06	1.07164e+08		4912.75	4309.69	3959	4660.38	4354.38	4557	4151.75		394.436	428.662	559.82	662.548	491.914	980.462	253.017
419225	0.813998	0.0417889	0.363436		1.32738e-07		3.04459e+08	74529	9.25592e+06	2.76509e+06	45073336		3099.62	3334.62	3708.38	2960.88	2290.12	2406.38	2173.88		233.251	378.5	506.131	563.827	208.865	352.332	242.822
268313	4.54586e-09	0.0894622	0.186693		0.13976		1.25854e+09	9.72566e+07	8.30705e+06	5.6494e+06	5.44466e+07		5306.38	6522.69	6783.75	6261.62	5908.88	6448.75	5369		554.532	491.423	564.015	835.105	647.009	1137.43	645.807
218694	6.04332e-05	0.315462	0.0337564		0.0148617		1.08618e+09	68973025	7.86313e+06	2.47e+07	1.11976e+08		4857.25	5557.88	5728.62	5387.12	6063.5	7131.12	4995.88		496.139	526.218	732.383	801.262	774.159	1359.09	629.08
231990	0.489352	0.486263	0.473228		0.314522		1.57902e+10	7.48735e+09	2.25775e+10	2.34473e+10	5.21128e+11		5338.75	53158	100157	6159.12	4332.88	4124	4541.75		2512.09	48185.4	1809.23	96521.1	741.334	1185.02	968.805
279691	0.0597092	0.583981	0.117019		0.558538		5.33607e+09	3.96184e+08	1.14112e+08	4.77478e+08	3.54975e+09		9374.75	13769.8	15079.1	12460.4	13379.7	16016.1	10743.2		1676.56	2066.91	1454.83	3962.67	3682.25	7263.76	1833.48
200735	1.86936e-05	0.10513	0.0174845		0.00411782		1.02448e+09	2.87457e+07	5.60232e+06	1.06264e+07	3.95412e+07		5256.5	4958.5	5246.25	4670.75	5788.75	5299.75	6277.75		476.943	300.597	390.267	459.658	427.213	752.08	385.024
408593	0.000984622	0.614543	0.505872		0.200662		4.29873e+08	4.72398e+07	3.58813e+06	5.05124e+06	1.23499e+08		3010.38	3526.69	3844.75	3208.62	3829.62	3292	4367.25		792.214	539.585	603.764	924.315	543.522	689.211	841.71
218441	0.0574527	0.397869	0.253341		0.9071		4.71872e+08	7.18307e+06	3.51849e+06	5.31259e+06	6.3157e+07		4100.75	3301.94	3355.62	3248.25	3458.62	3369.5	3547.75		708.918	206.416	282.319	319.495	391.754	583.898	560.829
442534	7.94844e-06	0.194536	0.192787		0.803342		6480894016	1.26861e+08	1.5773e+07	1.58642e+07	1.56026e+08		13160.6	14226.3	13906.6	14546	12865.1	12548.6	13181.5		1144.96	600.933	522.496	1116	724.324	1306.6	716
199177	1.50318e-11	0.0225526	0.161924		0.420649		439153936	23726641	2.05626e+06	930189	8228777		3122.62	3729.06	3652.75	3805.38	3626.31	3462.88	3789.75		342.445	215.78	265.459	356.952	266.243	364.064	404.5
431729	4.65626e-06	0.578007	0.896071		0.806424		1.38584e+09	1.16238e+08	4.38228e+06	865992	1.33725e+08		5830.38	6663.5	6698.62	6628.38	6119.56	5886.75	6352.38		613	657.404	640.117	1200.87	780.038	1322.17	918.733
208686	4.83541e-11	0.186076	0.480344		0.70777		790228321	4.48733e+07	1.77546e+06	752636	1.70758e+07		4622.88	4948.12	5087.12	4809.12	4484.5	4531.25	4437.75		559.734	297.107	328.949	514.378	325.089	520.543	425.837
218724	1.32775e-10	0.703167	0.892451		0.175448		6.025e+08	7.47252e+07	646115	207299	3.08683e+07		4092	4232.56	4074.88	4390.25	3948.38	3565.12	4331.62		618.067	443.615	555.475	726.462	426.922	469.465	720.252
419233	3.15679e-07	0.731393	0.870542		0.0236637		508908481	4.4073e+07	693004	305576	3.73173e+07		3628.38	3707.75	4046.38	3369.12	3943.38	4306.25	3580.5		500.753	381.846	324.373	697.786	405.819	740.238	346.748
202178	1.97685e-08	0.0100006	0.637671		0.0355058		5.16943e+08	2.20935e+07	4.40918e+06	380082	1.41716e+07		3562.62	4241.38	3852.62	4630.12	3564.19	3477.12	3651.25		336.948	298.755	409.38	414.427	222.328	254.266	380.821
443451	3.86e-05	0.805449	0.459765		0.0141405		1.99825e+10	2.74441e+09	5.34667e+07	1.95234e+08	4.17444e+09		23502.4	24880.7	29328.4	20433	22296.6	26525.8	18067.5		3640.28	3400.34	2065.08	6295.74	4180.49	7864.25	2818.25
211932	0.00988121	0.106741	0.798766		0.0761042		2.3378e+08	6.28317e+06	4.02242e+06	380464	2.85963e+07		3003.62	2500.69	2185.5	2815.88	2140.62	1830	2451.25		445.58	226.985	222.23	378.205	218.289	261.766	328.823
218688	0.675566	0.237276	0.278156		0.228332		2.73783e+08	902738	1.52076e+07	1.34632e+07	1.72221e+08		2712.88	3468.88	4511.88	2425.88	2091.44	2124.12	2058.75		984.654	702.574	232.947	1323.03	233.446	310.899	369.589
211972	0.115913	0.041147	0.12031		0.473962		3.10266e+08	6.00679e+06	1.61987e+07	1.0409e+07	7.84629e+07		3955.38	2621.75	2451.75	2791.75	2230.06	2355	2105.12		858.457	269.887	435.186	338.415	371.947	719.362	266.391
212022	0.00025194	0.879665	0.645769		0.950811		2.96089e+08	59613841	918489	3.16148e+06	1.21325e+08		2621.38	2954.25	2840.38	3068.12	3028	3289.12	2766.88		787.365	584.088	1002.82	672.866	551.437	878.432	715.602
420446	0.461324	0.0841149	0.386415		1.08364e-07		197318209	474721	4.55727e+06	1.67238e+06	2.90719e+07		2330.62	2723.75	3062.25	2385.25	1969.12	2110.5	1827.75		193.102	300.876	393.162	447.945	182.929	322.938	182.793
419655	0.640403	0.739642	0.152611		0.775497		2.95694e+08	321206	879836	5.74763e+06	4.91561e+07		3109.75	2771.44	2608.12	2934.75	2716.69	2654.62	2778.75		274.711	277.811	432.185	369.273	373.873	571.127	521.322
210557	0.00901616	0.222979	0.927099		0.00913754		9.68404e+07	4.31497e+06	1.76454e+06	85322.6	19119751		1386.62	1928.81	2250.5	1607.12	1604.94	1728.88	1481		212.429	267.965	257.435	460.322	135.686	254.871	97.7522
267647	4.18917e-08	0.0201198	0.377224		0.767029		2.78381e+08	1.44952e+07	2.58164e+06	589915	9.99445e+06		2486.75	3132.19	3192.5	3071.88	2723.44	2718.88	2728		342.946	230.488	280.196	384.875	171.222	191.185	298.473
200486	0.807638	0.0742305	0.962514		0.781747		6.3844e+08	85483.1	7.97894e+06	108608	4.82706e+07		3480.75	4480.44	4441.75	4519.12	4672.5	4802.25	4542.75		237.656	296.193	496.077	359.817	317.565	570.491	319.27
200457	1.24125e-07	0.476458	0.931444		0.177657		2.76067e+08	2.72667e+07	933883	87706.9	2.09507e+07		2589.62	2980.12	3153.38	2806.88	2737.88	2739.12	2736.62		486.374	270.679	226.898	503.927	287.574	434.259	407.238
231850	0.439852	0.604795	0.742886		0.400602		1.26554e+08	1.41164e+06	2.35866e+06	1.38561e+06	7.85637e+07		1518	2181.38	2390.12	1972.62	1925.44	2325.75	1525.12		318.994	431.032	350.269	813.08	361.39	649.442	303.586
241947	0.00554914	0.934209	0.959502		0.116842		3271954401	4.52785e+08	7.04057e+06	4.27353e+06	1.75521e+09		9731.75	9884.19	10940.5	8827.88	8984.56	10882.4	7086.75		2454.17	2015.87	2192.85	3505.5	2010.39	3419.86	2144.04
232087	0.0028076	0.778942	0.973591		0.271258		6.4685e+08	32581264	1.58004e+06	168167	106732231		3916.62	4348.56	3508.62	5188.5	4451.44	4438.12	4464.75		413.969	532.403	855.001	531.227	519.183	726.487	792.077
375085	5.66232e-05	0.988373	0.422344		0.0263862		2.86667e+08	1.94613e+07	21534.7	1.62751e+06	3.12926e+07		2837	2790.44	2893	2687.88	2838.19	2623.75	3052.62		370.464	316.589	175.447	629.098	333.3	474.181	487.965
218719	0.475076	0.412347	0.20181		0.404711		3.17655e+08	393913	1.37339e+06	2.53447e+06	2.56742e+07		3086.12	3104.75	2798.38	3411.12	2720.56	2537.38	2903.75		400.05	193.476	287.106	226.225	211.554	267.802	332.419
200392	0.000594718	0.654123	0.366514		0.221738		1.94167e+08	1.026e+07	615195	1.47992e+06	2.43328e+07		2237.88	2491.19	2632.75	2349.62	2238.12	2210.5	2265.75		401.607	250.958	279.363	431.445	218.089	303.832	333.628
384883	0.00136922	0.931533	0.897563		0.956028		2.26909e+08	8242641	96362.4	146996	2.30494e+07		2485.88	2575.25	2485.38	2665.12	2470.62	2416.5	2524.75		295.653	241.105	368.564	333.149	235.675	374.196	311.737
212649	0.0438603	0.578368	0.128694		0.483186		5.18684e+09	4.48137e+08	1.13824e+08	4.45732e+08	3477350435		9198	13280.9	14472.2	12089.5	13531	16376.2	10685.8		1680.09	1818.86	1402.9	3435.78	3786.68	7490.52	1741.2
218556	0.550198	0.0269011	0.261036		2.77334e-05		1.70815e+08	212175	4.69448e+06	1.62848e+06	1.98087e+07		2365.75	2446.31	2316.88	2575.75	1722.75	1599.38	1846.12		216.122	246.65	321.426	390.672	139.513	255.062	118.366
214529	0.38849	0.0100084	0.00642283		0.000305645		1.12644e+08	1.18402e+06	1.64102e+07	1.82386e+07	5.27542e+07		1047.38	2657.44	1824.75	3490.12	1601.88	1979.88	1223.88		201.11	427.487	682.848	344.682	332.147	614.002	234.489
365844	0.526899	0.686189	0.319927		0.311291		1.15719e+09	130119649	2.4246e+08	7.50502e+08	1.0824e+10		2313	5764.56	8715.12	2814	8931.19	15270.9	2591.5		249.237	2852.77	391.5	5677.83	6391.92	12784.3	422.004
216862	0.256372	0.693771	0.82893		0.0144602		8.58578e+09	7.36379e+07	4.08408e+07	2.08483e+07	1.87863e+09		15204.5	16680.9	18464.5	14897.4	14444.3	16595.9	12292.8		2009.1	1910.11	2120.53	3198.59	1937.75	3066.84	2316.08
314978	0.522373	0.90873	0.800927		0.0258716		7.66757e+08	526169	241739	562785	4.28182e+07		4719.12	4614.81	4223.75	5005.88	4511.25	4354.62	4667.88		554.907	218.328	297.897	268.051	251.301	455.261	237.444
202083	5.22898e-07	0.241642	0.346578		0.158952		1.302e+08	4.5657e+06	355636	262498	4081387		1863.12	2023.25	2204.25	1842.25	1818.88	1743.75	1894		222.799	97.9354	82.6744	157.83	125.789	173.972	189.563
202402	0.125527	0.445703	0.423202		0.409489		4.25331e+09	1.14273e+08	7.66746e+07	8.1715e+07	1.57496e+09		9720.62	10101.6	10113.2	10090	12786.4	10533.1	15039.8		1906.35	935.566	1434.07	1301.78	2444.56	850.831	4841.11
352777	4.88705e-11	0.0118066	0.689619		0.16403		3298204900	1.88115e+08	2.13781e+07	1.58339e+06	7.16452e+07		8762.25	10587.3	10600.5	10574.1	9365.44	9216.62	9514.25		960.356	633.87	647.793	1141.17	761.136	956.827	1249.39
231651	0.000131735	0.34732	0.80639		0.16313		281232900	16613776	1.95091e+06	387209	3.03966e+07		3047.25	2848.69	2458.38	3239	2489.06	2177.38	2800.75		467.699	308.583	437.516	416.116	227.319	300.546	321.519
203592	3.82407e-05	0.535653	0.88523		0.572554		2.88877e+08	2.96113e+07	1.68248e+06	323720	4.49808e+07		2797.75	3078.31	3369.38	2787.25	2622.12	2925.12	2319.12		380.295	390.633	436.734	662.596	374.548	654.21	383.412
211891	4.57889e-14	0.106508	0.247312		0.10451		9.0433e+07	1.06855e+07	338403	205851	2.40328e+06		1500.25	1713	1597	1829	1541.56	1463.5	1619.62		196.614	148.826	203.753	222.632	179.203	222.207	294.131
352563	4.02957e-05	0.0344482	0.129191		0.927476		4.87473e+09	2.14894e+08	7.20672e+07	4.20726e+07	3.28883e+08		10578.5	13487.8	13727.8	13247.9	10843.3	10999.6	10687		1185.41	1082.08	1389.08	1752.74	1016.13	1657.66	1292.4
207419	0.0234001	0.342515	0.712669		0.60222		1.09425e+08	4.80322e+06	1.88547e+06	583302	2.8983e+07		1904	1880.69	1589.38	2172	1445.62	1388	1503.25		374.051	292.273	287.128	509.325	152.419	243.177	198.695
200462	2.63206e-10	0.749567	0.516705		0.16791		6.70331e+07	1.07691e+07	80513.9	186463	4.70814e+06		1378	1308.5	1379	1238	1407.19	1452.88	1361.5		226.153	161.434	172.503	283.746	186.075	278.009	265.525
420758	0.571924	0.54893	0.138818		0.424134		1.5701e+08	152588	571926	1.96158e+06	1.59261e+07		2224	2118.56	2056.88	2180.25	1922.62	1780.38	2064.88		268.135	158.271	266.35	187.953	181.802	267.953	253.123
210904	0.479274	0.750935	0.253583		0.314776		3.17165e+08	1.3665e+07	1.54273e+07	7.63162e+07	9.07919e+08		1965.5	3297.25	4324.12	2270.38	3641.81	5337.12	1946.5		208.845	1164.47	220.201	2337	1676.51	3341.85	237.893
307668	0.0587108	0.737439	0.837906		0.838344		7.81125e+07	1.83975e+06	295528	170953	1.63479e+07		1364	1589.88	1702.38	1477.38	1465.19	1554.75	1375.62		198.996	193.807	179.993	353.5	176.997	334.349	142.063
208850	0.188383	0.163002	0.280113		0.951495		5.34288e+07	3822025	8.1211e+06	5.6058e+06	7.21193e+07		1968.75	825.062	998.875	651.25	860.938	820.125	901.75		1140.48	78.9986	80.0421	108.203	144.756	233.935	186.02
212612	0.132707	0.961193	0.159574		0.966134		4.83529e+07	959175	32033.9	1.56668e+06	1.3743e+07		1113.62	1172.81	1244.12	1101.5	1190.38	1088.62	1292.12		274.037	121.402	56.2755	241.96	187.471	331.277	194.733
217783	0.0175593	0.886106	0.391501		0.17274		1.08677e+10	8.3921e+08	3.26845e+07	2.59675e+08	4.57879e+09		15908.2	18339.6	19669.4	17009.9	17876.2	22354.8	13397.6		3656	2453.23	3207.51	3872.93	3998.04	7234.21	3231.05
202664	0.000736712	0.494536	0.724602		0.501462		7.05155e+08	7.38783e+07	7.7167e+06	3.49065e+06	182473394		4028.75	5036.88	5650.88	4422.88	4211.75	4811	3612.5		646.97	752.779	698.822	1353.72	702.046	1256.82	655.82
301755	0.0118824	0.996863	0.705587		0.000582708		1.58212e+08	2.25578e+07	20058.8	2.24929e+06	1.0853e+08		2083.25	2079.5	1839.62	2319.38	2126.38	3214.75	1038		533.945	426.958	593.752	642.085	574.481	1014.67	215.419
211980	0.202272	0.655455	0.210537		0.357036		1.47827e+09	1.37693e+08	6.96731e+07	2.65801e+08	2.76922e+09		4618.62	6444.62	8612.38	4276.88	8160.88	11070.8	5251		1176.86	1919.33	427.914	3776.52	3037.77	6003.42	1043.3
275608	0.000190245	0.267251	0.440492		0.249305		2.9678e+09	2.77164e+08	4.3439e+07	2.65914e+07	5.38187e+08		7433.5	10274.3	11516.2	9032.38	9530.94	10442.8	8619.12		1385.76	1354.82	2024.13	1824.51	1128.23	1938.54	1208.23
211901	4.3544e-05	0.355087	0.708177		0.063452		291487329	1.95585e+07	1.9008e+06	620658	3.02684e+07		3133.88	2849.56	2461.25	3237.88	2553.06	2203.5	2902.62		459.588	313.634	415.091	454.08	248.982	245.975	412.631
204448	7.31927e-05	0.683079	0.832265		0.521193		1.25647e+08	1.27467e+07	482821	231232	21294532		1843.25	2002.38	2167.62	1837.12	1759	2015.75	1502.25		308.954	239.535	291.304	391.461	261.954	448.209	272.689
212672	4.13126e-11	0.00847675	0.786478		0.514243		1.11846e+08	10195249	1.241e+06	54511.1	3.83095e+06		1518.88	1994.25	1914.5	2074	1774.75	1777.38	1772.12		205.984	163.65	190.656	276.785	168.419	254.367	238.451
213310	0.000107834	0.0502171	0.60822		0.16241		2023560256	3.63157e+07	1.23866e+07	1.91084e+06	6.4381e+07		6784.62	8251.81	7849.75	8653.88	7455.56	7667.25	7243.88		604.515	391.482	421.146	658.232	457.549	700.877	627.045
221574	0.00102332	0.584003	0.834258		0.476269		7.28069e+08	73547776	6.22839e+06	2.0765e+06	1.93766e+08		4270.62	5024.56	5684.75	4364.38	4196.19	4807.5	3584.88		600.522	761.674	795.275	1315.05	726.157	1318.41	644.132
211952	0.0763404	0.063709	0.118292		0.999879		8.22445e+07	1.53262e+07	2.74187e+07	2.08639e+07	1.55947e+08		2880.88	940.688	929	952.375	712.875	790	635.75		1778.67	97.229	120.936	160.78	131.852	256.045	85.1343
437469	0.282971	0.594181	0.61205		0.948267		3.1216e+07	147360	130905	123346	4.20977e+06		1013.88	858	913.25	802.75	921.688	971.125	872.25		157.302	77.6742	117.074	106.2	81.1961	105.683	128.015
217809	0.0209269	0.048629	0.252953		0.123645		4.05323e+07	1.83535e+06	2.071e+06	896002	1.06395e+07		817.75	1377.88	1155.5	1600.25	987.625	1088.5	886.75		103.322	201.71	339.321	212.379	121.36	193.368	151.072
211919	0.53229	0.0604049	0.306698		0.814845		4.79764e+07	33306.2	510623	204797	2844535		967.375	1262.56	1209.62	1315.5	1233.31	1222.38	1244.25		83.2127	78.3117	124.405	100.03	70.9357	122.185	81.2513
252454	0.0607758	0.944594	0.255225		0.238347		2.92568e+08	1.77389e+06	53850.2	1.34113e+06	1.60336e+07		2890.88	2861.69	2731.5	2991.88	2799.75	2607.12	2992.38		375.383	149.971	251.783	167.794	152.791	172.663	244.207
408490	0.999812	0.656561	0.342914		0.378324		9.66756e+07	0.390625	5.88149e+06	1.5252e+07	2.34713e+08		1000.88	1931	1787.88	2074.12	1984.31	1563.25	2405.38		252.271	605.165	1115.58	564.947	812.683	679.278	1522.64
419175	0.0805174	0.0488162	0.399089		7.36231e-05		1.30213e+07	148803	303065	86562.4	1559121		583.375	707	794.25	619.75	513.875	514.375	513.375		60.0047	72.5382	68.5883	125.184	42.4716	78.0778	40.4294
227655	1.63004e-08	0.769228	0.191037		0.219583		5.17698e+07	4.41473e+06	43246.4	284363	2.78056e+06		1147	1236.5	1303.62	1169.38	1214.06	1295.62	1132.5		98.4741	113.86	117.523	201.149	142.982	239.68	168.134
213160	0.839646	0.522325	0.772477		0.240832		1.96016e+07	3859.52	122913	48294.6	3.15624e+06		664.875	812.375	989.875	634.875	736.438	751.375	721.5		58.7742	99.3229	65.8064	170.137	52.488	90.9874	58.8612
419574	0.00540401	0.313912	0.968505		0.882874		6.50523e+07	6.53953e+06	1.77563e+06	47435.1	2.5175e+07		1072.5	1629.31	1618.75	1639.88	1330.94	1310.38	1351.5		361.715	204.798	329.632	266.578	253.155	353.687	386.58
419195	0.00977633	0.580307	0.134355		0.88413		2.89256e+07	494912	73041.7	281412	2.2454e+06		844	954.938	968.375	941.5	890.188	891.625	888.75		101.939	68.148	71.5971	121.35	71.3768	113.426	94.701
212748	4.88135e-05	0.580725	0.451217		0.764229		3.76306e+07	1.92481e+06	98382.3	145140	3.02847e+06		1093.88	1014.5	917.25	1111.75	958.812	989	928.625		151.482	86.6245	135.877	104.855	89.9298	134.871	127.317
422549	0.0793074	0.00307386	0.323844		0.00279703		1.09059e+08	4.28645e+06	1.80528e+07	3.05398e+06	4.45368e+07		1225.62	2664.94	1934.25	3395.62	1331	1465.25	1196.75		112.267	452.562	749.547	404.23	114.455	150.243	168.583
428311	0.00018534	0.697173	0.826011		0.793114		3.96796e+08	3.84183e+07	1.59296e+06	839905	7.4279e+07		3226.5	3580.81	3852.75	3308.88	3152.56	3384.62	2920.5		424.768	486.044	530.813	842.355	472.382	847.735	471.479
202663	2.22946e-06	0.697941	0.992898		0.280327		1.19238e+08	6.47766e+06	145839	2860.44	6.82145e+06		1731.25	1832.38	1917.5	1747.25	1896.19	1837.12	1955.25		225.984	144.689	158.188	250.255	158.892	261.583	196.92
271416	9.20909e-08	0.701884	0.265716		0.529789		7.51906e+07	1.18113e+07	185267	713910	8.80502e+06		1349.12	1452.81	1378.75	1526.88	1533.69	1676.75	1390.62		214.3	166.08	210.097	269.263	240.766	409.956	272.992
310162	2.7845e-06	0.31756	0.254557		0.111018		2.30346e+09	6.97705e+07	5.26538e+06	6.32196e+06	7.54306e+07		7733.62	8496.25	8334.88	8657.62	7767.31	7458.75	8075.88		865.456	425.724	475.631	736.94	535.078	694.864	846.758
218744	1.68181e-10	0.13243	0.506968		0.187188		2.94085e+09	1.29553e+08	6.89131e+06	2.22473e+06	5.457e+07		8974.62	9532.19	9515.62	9548.75	8608	8489.5	8726.5		964.654	493.729	444.101	920.553	584.867	946.026	753.016
357261	0.330553	0.276127	0.570734		0.291385		3.31459e+07	77423.1	212441	90608.5	2.70148e+06		1016.75	1002.81	994.625	1011	859.062	813.375	904.75		109.607	68.4044	111.639	87.0129	67.8	115.869	75.3579
214011	0.075614	0.629046	0.274078		0.189905		2.19792e+08	1.89584e+07	5.30484e+06	1.51819e+07	1.91906e+08		1871.75	2835.56	3641	2030.12	2705.38	3511.38	1899.38		365.489	684.228	317.51	1311.59	674.592	1287.67	326.512
337196	0.897968	0.0924936	0.961169		0.744017		6.50416e+08	25680.1	7.86355e+06	122016	52313649		3518.75	4547.5	4456	4639	4685.38	4817.62	4553.12		305.861	318.748	476.192	454.18	308.349	545.55	323.82
199205	2.65577e-07	0.212598	0.950798		0.963103		8.11778e+07	8.83056e+06	700057	21820.9	7.34149e+06		1328.38	1679.75	1726	1633.5	1496.81	1417.88	1575.75		277.31	151.665	204.923	236.594	172.486	240.956	260.125
415158	0.844366	0.621994	0.33878		0.489282		4.76598e+08	1.95266e+06	4.80555e+07	1.11537e+08	1.6966e+09		1812	4573.06	4363.25	4782.88	4530.5	3575.75	5485.25		380.666	1766.75	3062.27	1996.86	2095.25	1838.42	3895.43
385665	2.26616e-05	0.359647	0.510277		0.472969		2.00314e+08	17952169	1.57163e+06	1.02332e+06	2.53485e+07		2687.88	2214.5	2256.5	2172.5	2174.25	2292.12	2056.38		514.757	282.403	232.991	535.726	198.438	311.427	260.392
218759	0.0950288	0.355186	0.579757		0.120152		7.90543e+07	738311	534408	277390	8.51226e+06		1665.62	1428.81	1369.5	1488.12	1351.19	1148	1554.38		235.809	112.551	117.433	198.732	122.526	168.175	155.758
225481	0.0125648	0.00687653	0.900641		0.48326		1.6601e+08	1.21716e+06	2.02775e+06	36789.7	5.95809e+06		1773	2317.81	2294.88	2340.75	2351.44	2282.62	2420.25		128.097	105.145	155.031	152.302	124.815	188.797	172.536
199223	6.00353e-09	0.517946	0.939378		0.838841		127238400	1.15074e+07	260690	24349	6606830		1972.38	1899.44	1932.75	1866.12	1768.19	1822.62	1713.75		270.386	177.918	206.787	304.28	175.436	294.402	210.678
352980	2.19289e-11	0.287108	0.954825		0.962595		3.10416e+07	3.82691e+06	104144	3723.15	1.36731e+06		906	994.875	994.375	995.375	884.875	859.5	910.25		126.896	95.6371	132.98	146.681	104.185	153.433	150.977
421991	0.010881	0.662209	0.521036		0.536408		1.86602e+07	1181569	135825	216363	5534441		728.875	780.375	833.75	727	650.625	674.375	626.875		155.54	132.941	104.717	252.909	74.3047	132.448	77.1912
300920	3.55376e-07	0.565092	0.816722		0.932317		3.97688e+07	3272481	95811	33617.5	2806046		979.625	1113.19	1102.12	1124.25	1060.31	1075	1045.62		108.086	100.904	103.428	181.392	121.843	207.164	143.687
216599	0.00608857	0.27853	0.155729		0.175807		143424576	5.32917e+06	1.65332e+06	2.44747e+06	2.11723e+07		1659.75	2192.19	2454.88	1929.5	2136.06	2459.5	1812.62		139.711	219.122	152.64	403.437	270.989	490.728	209.804
202676	9.23523e-08	0.937932	0.728502		0.334091		9.95929e+07	1.18775e+07	33447	166581	8.85694e+06		1620.75	1669.31	1707.88	1630.75	1699.75	1733.88	1665.62		240.722	200.322	220.712	350.489	206.926	295.284	309.809
211902	3.23793e-13	0.114474	0.994218		0.0862331		143280900	1.77199e+07	624561	1566.9	4.59308e+06		1815.75	2013.5	2164	1863	2155.75	2079.75	2231.75		294.14	201.28	218.337	345.669	202.279	328.739	256.2
200450	0.270695	0.00535338	0.00852891		1.50819e-07		4.91016e+07	951113	9.29155e+06	8.3434e+06	25793898		716.125	1839.31	1102.38	2576.25	948.188	1165.62	730.75		64.0065	352.267	583.916	188.948	156.827	281.557	112.355
375172	0.326668	0.281575	0.407268		0.167949		51437584	112896	299966	210292	3875552		1267.75	1242.88	1191.12	1294.62	1075.38	1007.5	1143.25		103.897	85.6232	139.178	106.228	87.4364	137.585	111.887
199203	5.29216e-07	0.973281	0.204433		0.989777		80892036	1.34873e+07	19247.6	1.18167e+06	1.20723e+07		1535.25	1477.69	1496.12	1459.25	1484.06	1437.12	1531		538.284	133.801	189.001	202.255	145.378	214.01	210.114
362120	5.3173e-09	0.0345074	0.579944		0.234573		6.72257e+07	8.37885e+06	1.04197e+06	154949	4.75778e+06		1175.75	1589.12	1543	1635.25	1334.69	1218.38	1451		195.646	173.268	207.563	291.503	152.028	144.98	272.34
408701	1.35051e-06	0.553542	0.856828		0.676056		2.61159e+07	2.08911e+06	73488.3	18954	2.07585e+06		800.875	910.812	895.375	926.25	843.5	814.375	872.625		99.558	81.6873	83.4702	146.841	95.4786	148.468	129.554
200906	0.94443	0.0524546	0.803516		0.283849		1.76348e+07	165.766	216421	14803.5	1.14302e+06		705.375	779.312	725.5	833.125	615	603.25	626.75		48.1141	50.8454	76.5332	66.2945	41.3187	60.2607	60.3815
200448	5.25546e-05	0.322036	0.679637		0.361485		43362225	4.36601e+06	478596	159552	6.94383e+06		926.625	1225.56	1335	1116.12	1140.31	1334.25	946.375		126.648	141.976	189.53	216.898	167.284	289.318	159.625
220946	0.321485	0.703425	0.282164		0.244757		86881041	9.09173e+06	6.38562e+06	2.3597e+07	3.05396e+08		979.75	1613.62	2058.62	1168.62	2067.12	3233.75	900.5		142.131	472.751	152.321	937.042	1092.22	2169.04	137.968
354038	0.000108916	0.477956	0.488516		0.0186176		2.37534e+07	1.9328e+06	152313	147708	3.43183e+06		713.75	841.812	835.125	848.5	881.312	716.75	1045.88		97.277	83.9962	104.125	139.221	119.758	124.606	195.452
218448	0.00823578	0.650808	0.104687		0.924373		1.77669e+08	4.61068e+06	509396	2.82609e+06	1.99068e+07		2369.38	2069.62	2224.88	1914.38	2225.62	2241.12	2210.12		413.674	123.719	100.167	220.634	241.926	398.319	303.493
219683	0.451228	0.0440599	0.421457		5.7091e-08		2.28543e+08	561938	6.63123e+06	1.71497e+06	3.2892e+07		2535.62	2966.69	3316.88	2616.5	2056.5	2163.75	1949.25		224.206	323.843	382.109	518.09	183.154	343.695	149.51
218787	0.000234175	0.279642	0.394431		0.344947		1.55594e+09	1.05147e+08	1.64517e+07	1.1889e+07	2.11363e+08		5512.25	7186.5	7982.5	6390.5	7023.94	7786.5	6261.38		698.897	842.712	935.181	1409.95	809.179	1413.43	801.396
218728	1.33325e-05	0.146295	0.00790308		0.00570542		1.10545e+09	3.08928e+07	4.86287e+06	1.33817e+07	4.06233e+07		5395.88	5236.75	5500.75	4972.75	5991.56	5587	6396.12		513.521	290.751	387.583	438.365	446.113	805.519	396.616
211949	0.00178368	0.102424	0.743208		0.584436		30669444	4.04111e+06	1714743	210534	1.19548e+07		1239.25	857.5	671.25	1043.75	672.25	535.125	809.375		310.333	186.572	340.171	153.477	98.9629	81.2304	173.211
286263	0.00195506	0.215845	0.242632		0.60089		7.99661e+07	5.63884e+06	1.60627e+06	1.47854e+06	1.70192e+07		1345.25	1361.19	1511.75	1210.62	1764.75	1895.88	1633.62		188.808	118.931	88.129	215.352	294.198	309.288	519.969
239718	0.004435	0.584508	0.344861		0.992408		9.67223e+07	2866249	336599	677854	10488719		1762.38	1638.19	1678.25	1598.12	1516.81	1533	1500.62		186.67	123.984	173.5	187.935	197.152	344.004	219.469
270999	0.000426316	0.212049	0.0669349		0.629418		7.61409e+07	6.49549e+06	1.38431e+06	2.49855e+06	1.44919e+07		1243.12	1407.62	1474.88	1340.38	1712.19	1880.5	1543.88		157.647	131.073	126.707	237.239	280.95	525.957	231.43
214682	0.0483899	0.817136	0.342065		0.716337		3.45847e+07	520021	50395.9	274692	4.21715e+06		1034.62	968.375	912.5	1024.25	937.438	983.375	891.5		147.004	70.0441	107.432	92.6979	107.69	204.315	85.7586
201044	0.0013971	0.138427	0.848055		0.038792		4.75152e+07	941143	326009	25746.5	2.64289e+06		999.625	1210.56	1293.25	1127.88	1236.38	1087.38	1385.38		99.5061	71.7104	96.3964	103.889	87.6862	124.732	105.124
211903	0.0765526	0.171689	0.644739		0.93803		2.76939e+07	1.24211e+06	1.3824e+06	331056	1.26578e+07		1185.25	744.562	710.375	778.75	701.438	615.75	787.125		430.647	78.3452	105.184	122.098	93.6906	114.989	149.33
212394	0.0970142	0.0599604	0.217634		0.91596		9.11691e+07	847781	1.78165e+06	928801	9.89679e+06		1853.88	1303.06	1398.38	1207.75	1617.19	1636.12	1598.25		253.701	87.013	86.7673	149.413	167.832	285.327	197.999
239599	0.64482	0.542308	0.327234		0.753413		2.64119e+07	335241	1.93116e+06	3.5786e+06	52690325		499.375	1089.38	931	1247.75	980.875	912.625	1049.12		188.817	299.775	506.449	348.54	370.377	358.324	676.894
303905	0.411794	0.984213	0.348948		0.691213		6.91018e+07	121452	5600.62	382079	5.98033e+06		1379	1376.19	1311.5	1440.88	1401.19	1295.88	1506.5		182.991	86.6677	121.207	127.689	108.501	151.648	155.844
310412	0.0104981	0.253115	0.280121		0.328323		1.67822e+08	2.06892e+06	806986	745187	9.58713e+06		1922.38	2277.44	2369	2185.88	2277.5	2109.38	2445.62		229.923	126.328	169.921	192.683	146.461	188.633	219.713
200511	3.10296e-05	0.985767	0.304522		0.339008		1.22232e+08	8.78011e+06	10923.6	938110	1.29491e+07		1841.88	1824.56	1749.12	1900	1861.5	1660.5	2062.5		244.453	162.004	200.535	265.782	236.058	268.311	394.057
288810	0.000115238	0.718494	0.791706		0.661664		6.53632e+07	4.64079e+06	163248	115004	8.31321e+06		1243.12	1413.88	1499.62	1328.12	1385.38	1536.25	1234.5		157.203	154.526	193.792	250.359	170.536	310.574	147.24
200426	1.4276e-06	0.100314	0.87262		0.0137832		1.21964e+08	1.38272e+07	2.00267e+06	111269	1.38271e+07		1590	2151.19	2284.5	2017.88	1780.69	2133.12	1428.25		304.383	233.935	237.649	415.912	208.045	300.703	244.103
228311	0.031633	0.677698	0.157393		0.661371		1.70579e+07	241204	37786.8	187553	1.6323e+06		681.25	725.938	708.875	743	657.875	605.25	710.5		104.437	54.8434	79.4921	80.5504	53.9467	62.2058	88.3837
212235	0.0105678	0.0910392	0.497356		0.606474		1.3559e+07	345744	243025	67328.1	1.60531e+06		743.25	555.5	503.5	607.5	542.375	599.25	485.5		77.9993	53.3318	65.1693	84.6769	62.7317	106.299	68.1301
323640	1.83963e-10	0.733085	0.329899		0.1465		3.91313e+08	2.07514e+07	162314	593596	8.806e+06		3385	3292.69	3276.62	3308.75	3213.12	3117.38	3308.88		376.624	249.341	241.91	455.908	180.178	258.558	263.933
199337	0.00593623	0.0638928	0.415439		0.137868		102313225	3.71815e+06	2.57679e+06	778077	14672411		1500.62	2033.56	2239.5	1827.62	1523.31	1400.12	1646.5		115.64	258.323	119.2	509.572	115.858	167.333	158.718
424930	0.000176549	0.212365	0.524136		0.57706		4.63727e+07	4.60424e+06	842741	342049	8.83129e+06		1376.88	1013.94	874.875	1153	1014.06	862.625	1165.5		295.871	136.598	223.281	156.804	130.299	161.663	200.187
223830	0.27464	0.265356	0.741441		0.671097		12439729	22876.6	51206.4	11200.4	630885		610.5	613.5	570.75	656.25	539.5	552.5	526.5		29.6786	43.1281	76.9707	39.0502	26.9354	27.0093	48.2863
314770	0.000328015	0.0755511	0.176373		0.835973		1.21394e+08	5.16482e+06	1.80496e+06	1.18204e+06	1.09999e+07		2035.5	1540.38	1563	1517.75	1933.06	1858.25	2007.88		281.635	127.379	173.984	197.791	195.904	244.424	321.149
222099	8.15335e-12	0.949452	0.820447		0.472745		2.84156e+07	3.7913e+06	3830.79	14679	1.2536e+06		873	899.688	922.125	877.25	892.625	918	867.25		124.413	94.8757	112.819	160.329	102.049	153.915	144.075
280602	0.00281329	0.00175649	0.515224		0.174303		1.14675e+07	136253	202014	17764.1	446560		568.5	641.75	657.125	626.375	482.938	478.5	487.375		39.0508	30.8727	30.66	55.4728	35.681	56.4595	47.571
212009	2.08452e-05	0.0204117	0.687729		0.45996		4.63999e+07	2.43204e+06	873370	75594.2	3395131		938.625	1333.06	1278.62	1387.5	1134.19	1245.75	1022.62		120.042	107.82	131.532	177.973	102.058	140.461	146.13
231657	1.86724e-06	0.055894	0.943307		0.249104		3.31387e+07	2.42153e+06	461849	8589.79	2.49773e+06		803.25	1096.31	1158.12	1034.5	978.75	899.5	1058		106.624	103.012	93.4752	188.809	90.1382	88.3439	158.814
381876	0.000261572	0.322564	0.387891		0.555475		5.64169e+08	40005625	5.63916e+06	4.69421e+06	8.19397e+07		3333	4264.94	4679.88	3850	4278.19	4608.25	3948.12		624.865	443.467	439.964	774.65	516.853	796.385	692.473
210901	0.0536669	0.898232	0.31844		0.229511		2.4113e+07	1.36715e+06	73680.6	810063	1.16338e+07		748	862.062	916.5	807.625	845.188	1062	628.375		90.8236	88.3328	74.4475	164.472	220.372	436.515	64.4587
309703	7.71345e-09	0.0928214	0.498945		0.0681868		4.21023e+07	2.216e+06	195373	54345.3	1.30182e+06		1045.88	1173.62	1179.88	1167.38	1024.81	996.75	1052.88		127.097	71.326	56.7976	136.257	79.5378	95.5833	133.234
384929	2.21736e-06	0.313529	0.753989		0.918103		1.13182e+07	854238	63477	15057.5	899000		568.25	601.188	629.875	572.5	512.688	534.5	490.875		74.2856	53.1393	79.2016	74.7924	58.2654	83.6257	86.1405
280545	0.315748	0.65669	0.261344		0.275142		1.16889e+08	6744409	5.53927e+06	1.81652e+07	2.21161e+08		1215	1960.88	2503.75	1418	2229.88	3109.5	1350.25		106.782	506.732	120.221	1000.91	880.585	1755.21	146.471
218615	0.0171235	0.49413	0.22043		0.0769128		1.86196e+08	9.27126e+06	2.1237e+06	4.66612e+06	5.01585e+07		1996.12	2235.62	2770.25	1701	2590.94	3141	2040.88		322.319	322.541	206.795	566.944	380.499	670.09	291.572
226330	7.21832e-05	0.507218	0.136131		0.581728		28815424	3.40679e+06	231372	706864	5.67948e+06		790.875	897.75	928.75	866.75	995.375	1135.75	855		141.747	61.4765	74.7576	101.656	184.131	341.058	152.817
238320	0.0016107	0.412904	0.557661		0.221314		79156609	2812329	434692	284454	8.13888e+06		1416.38	1623.75	1762.25	1485.25	1408.38	1262.5	1554.25		123.967	165.216	171.621	286.442	140.978	185.325	211.548
368021	0.223563	0.522817	0.0213058		0.674673		1.75902e+09	1.02648e+07	8.83001e+06	5.76948e+07	2.27077e+08		7638.25	6371.25	6508.38	6234.12	6960.81	7270.62	6651		1411.43	558.681	822.979	809.326	644.041	1025.29	836.073
268539	0.00173253	0.542336	0.345272		0.075626		172922500	1.5386e+07	1.6576e+06	2.91973e+06	4.52305e+07		1868	2421.75	2732.38	2111.12	2285.25	2817.12	1753.38		294.325	288.244	284.668	497.466	407.052	769.869	191.262
409349	0.0452847	0.855567	0.200702		0.825275		4.36541e+07	617600	44807.2	481568	4.86076e+06		1155.25	1064.94	1025.38	1104.5	1083.38	1080.38	1086.38		97.9672	86.4569	114.81	135.67	127.085	203.404	166.857
218687	0.000913517	0.639954	0.577917		0.417708		4.39751e+07	4.06073e+06	278255	342852	1.04591e+07		966.25	1172.81	1433	912.625	1176.62	1172	1181.25		194.912	191.556	113.381	353.639	126.909	149.509	216.024
304346	2.52461e-07	0.0113371	0.00661478		0.0623723		2.92731e+08	3.15577e+07	7.86792e+06	8.96159e+06	2.60968e+07		2113.88	3251.88	3654	2849.75	3188.94	3539.88	2838		232.209	302.044	347.98	472.967	462.64	799.361	493.083
300108	0.000137193	0.809217	0.436191		0.787713		1.81717e+08	1.47821e+07	341080	1.36145e+06	2.72208e+07		2182.25	2372.69	2640.25	2105.12	2185.19	2234.5	2135.88		255.312	279.892	236.454	509.289	310.142	488.965	415.275
211977	0.00351785	0.239047	0.648434		0.801558		2.87779e+07	1.59454e+06	483991	142229	5.51073e+06		1076	787.875	723	852.75	818.375	787.875	848.875		247.797	67.5394	92.8614	98.6096	103.858	174.691	124.28
203235	2.91601e-05	0.66255	0.180579		0.67876		3.48321e+07	3.63427e+06	130238	562831	5.31352e+06		1030.62	904.688	862.625	946.75	1015.62	964.125	1067.12		141.241	118.661	172.569	173.376	154.203	198.684	248.345
339455	0.000371633	0.915933	0.674755		0.392207		6.9614e+07	2.44375e+06	27552.2	124553	5320206		1350.62	1422.5	1527.25	1317.75	1398.62	1444.88	1352.38		198.546	105.06	84.5128	192.423	117.464	173.941	168.127
218710	0.0217065	0.569736	0.279786		0.202933		1.82991e+07	1.269e+06	250755	579839	7.45259e+06		581.375	785.438	905.125	665.75	772.062	965.5	578.625		77.4816	101.374	56.0637	191.852	166.026	319.822	71.8125
211934	0.000251947	0.24644	0.544071		0.33854		54967396	4892944	855194	363002	9958051		1011.5	1411.88	1629.25	1194.5	1283.62	1445.88	1121.38		118.199	177.834	179.254	299.839	186.653	347.715	144.516
250380	2.98754e-09	0.00465692	0.708664		0.171265		569490496	2.69647e+07	5.39934e+06	297483	1.4537e+07		3719.25	4478.88	4145.88	4811.88	3733.88	3642	3825.75		386.838	310.94	408.816	464.268	235.444	285.007	392.342
217882	7.70415e-05	0.377899	0.267306		0.994645		26574025	1261129	125084	171343	2.1232e+06		766	904.062	888	920.125	907.438	918.375	896.5		55.8179	79.8423	103.548	128.548	98.5098	171.391	110.364
219484	0.110199	0.640766	0.260753		0.218125		1.79988e+07	1.80768e+06	606096	1.8799e+06	22847742		529.25	727.375	885.5	569.25	864.625	1190.5	538.75		65.8076	146.622	76.2678	281.378	299.775	590.891	75.1201
429880	0.000114889	0.975041	0.608732		0.75987		1.22763e+07	2042041	5440.12	108331	3.65624e+06		568.125	584.312	568.375	600.25	599.438	545.25	653.625		135.628	85.2604	116.509	132.315	112.791	114.574	201.385
300153	1.08297e-07	0.326682	0.112781		0.9907		3.43425e+07	2896804	149322	300680	2195150		930.875	1060.62	1044.38	1076.88	938.625	942.625	934.625		154.399	75.8864	112.466	109.345	105.209	157.046	150.898
225867	0.340948	0.705624	0.10716		0.796821		6.00924e+06	26284.5	19852.1	134506	958023		371.625	429.562	442.75	416.375	424.5	460	389		38.7118	54.7482	75.5607	84.1828	39.5375	56.958	55.6347
213330	0.0271921	0.044	0.24799		0.309408		2.62592e+07	642202	768659	350279	4.09783e+06		740	1045.88	1030	1061.75	776.312	833.375	719.25		125.464	85.8169	113.018	136.811	105.515	192.733	98.1758
309532	0.116403	0.5429	0.238529		0.294956		3.7738e+07	2.31839e+06	1.111e+06	2.67134e+06	3.0368e+07		750.625	1194	1571	817	1126.94	1386.38	867.5		104.164	285.838	68.55	552.132	253.853	487.015	140.582
437819	0.000450681	0.61227	0.849219		0.514128		6.85543e+07	2951524	194743	64255.7	6.65148e+06		1378	1458.94	1444.62	1473.25	1302.94	1187.25	1418.62		242.402	87.5346	89.0928	157.615	140.572	166.693	230.384
303838	0.10196	0.00936603	0.411257		0.0349628		7.20101e+07	2.91769e+06	1.11025e+07	1.88404e+06	3.51128e+07		1071.5	2128	1564.75	2691.25	1043.44	1171.75	915.125		111.216	399.466	691.196	339.84	77.5849	110.719	93.9938
411317	0.074578	0.473173	0.842924		0.508127		400280049	61763881	2.79255e+07	6.26913e+06	6.20562e+08		4397	2199.38	3068	1330.75	3407.12	4221.88	2592.38		1491.57	763.265	563.42	1401.33	1343.37	2478.6	1183.65
211467	0.0055924	0.766733	0.241074		0.911155		1.8575e+07	865598	52947.1	293486	3.36232e+06		770.875	712.312	701.375	723.25	671.75	663.875	679.625		112.935	72.4137	85.9177	122.708	111.063	149.135	174.945
241045	0.0101197	0.229563	0.652359		0.384501		1.48681e+08	13764100	5.70442e+06	1.60529e+06	6.30876e+07		1444.38	2477	2943.25	2010.75	2175.38	2650	1700.75		196.283	440.315	438.464	759.302	379.305	697.165	257.284
213327	0.141704	0.616254	0.328974		0.586227		9.95231e+07	2.53884e+06	1.10167e+06	2.57761e+06	3.8139e+07		1939.25	1527.25	1429	1625.5	1521.56	1337.62	1705.5		558.485	186.87	357.504	138.173	263.79	232.75	484.132
348578	0.687265	0.189125	0.13619		0.00190289		3.4344e+07	24766.9	525699	635570	5.10783e+06		817.5	1127.19	921	1333.38	985.5	1235	736		90.329	92.4656	92.2702	126.42	117.032	190.256	68.6721
241333	0.00661226	0.161738	0.889701		0.556479		3.70059e+07	3.784e+06	1.73875e+06	106038	1.53714e+07		1335.88	940.5	725.75	1155.25	765.25	611.75	918.75		322.505	193.407	340.862	175.924	136.2	122.345	240.419
212274	0.335079	0.250816	0.429151		0.402493		2.18241e+07	49339.5	148711	89519.6	1.75458e+06		688.75	855.375	894.875	815.875	791.688	691.75	891.625		79.7384	61.7457	113.525	54.8239	49.9537	56.3889	68.2728
213714	3.71824e-05	0.686648	0.319339		0.498708		4.01607e+07	2.43204e+06	82276.8	255562	3.67964e+06		1076	1095.25	1164.12	1026.38	997.375	1122.75	872		211.235	62.9126	90.1693	86.4695	110.303	189.529	108.308
225863	1.76262e-06	0.495822	0.194912		0.59684		5.87456e+06	233772	10091	24183.5	239520		377.75	419.562	405.875	433.25	414.562	413.75	415.375		41.1286	27.0495	27.0243	48.4965	33.2888	52.026	45.1916
218768	0.0717647	0.560866	0.317905		0.198077		4.01782e+07	3.22966e+06	1.09996e+06	2.21687e+06	3.17895e+07		780.125	1198.69	1485.5	911.875	1190.5	1547.88	833.125		91.2818	235.096	125.091	444.658	317.921	614.284	139.065
231005	0.499042	0.421579	0.225962		0.894347		1.98282e+08	807752	3.06578e+06	5.37818e+06	5.88196e+07		2156.25	2160.31	2158	2162.62	2724.06	2948.88	2499.25		501.174	162.456	247.273	227.953	431.046	849.007	247.05
273598	3.37653e-05	0.13798	0.805073		0.146399		33756100	2117025	390419	40556.1	3.15957e+06		913.125	1100	1081.38	1118.62	891.875	817.125	966.625		86.7777	104.652	85.44	198.843	106.238	147.336	158.324
236725	8.02251e-09	0.00301626	0.0575857		0.0570528		1.88781e+08	7.03443e+06	1.68764e+06	758280	4.14744e+06		2007.75	2301.06	2519.88	2082.25	2561.06	2605.75	2516.38		160.788	127.203	120.263	202.986	180.667	288.613	236.687
224574	0.000129244	0.469136	0.671292		0.477734		2.50388e+07	1.83365e+06	152275	79340.2	3.3447e+06		731.5	890.938	958.625	823.25	879.5	884.25	874.75		76.4813	109.029	108.543	194.565	101.427	179.873	108.296
303993	0.00117712	0.278639	0.314449		0.94623		9.2417e+07	6.03132e+06	1.27611e+06	1.15122e+06	1.63469e+07		1899.88	1450	1414.62	1485.38	1456.81	1391.5	1522.12		406.695	146.591	159.379	257.559	190.628	240.285	311.1
438117	0.157471	0.923746	0.905907		0.485484		2.47059e+07	1721344	130991	163290	2.80096e+07		874.375	749.375	509.75	989	861.5	1112.75	610.25		234.262	229.725	446.74	100.942	244.31	477.113	100.651
304725	1.47338e-09	0.280621	0.355728		0.388802		8.54905e+06	2.26465e+06	89025.1	71901.3	1.14701e+06		562.25	465.812	496.5	435.125	433.875	499.25	368.5		125.433	61.4074	77.0692	99.7604	83.8094	154.215	71.4113
223531	0.000300831	0.279394	0.308658		0.00146908		1.26318e+07	816538	133436	122649	1.71309e+06		509.75	666.812	805.625	528	600.5	692.875	508.125		51.0762	72.1265	60.0645	114.814	80.6487	138.405	79.2549
374901	0.100325	0.165839	0.828434		0.929936		8.57172e+06	222312	295289	29490.1	2648862		622.375	453.875	441.25	466.5	387.625	338.5	436.75		193.676	39.5394	48.4293	65.6445	40.6304	33.8452	72.3878
228907	1.82744e-08	0.274564	0.689909		0.885393		1.00054e+07	1.18946e+06	59825.9	16717.5	757301		534.375	566.562	576.875	556.25	480.625	476.125	485.125		83.2629	56.6296	60.5153	100.257	63.7549	92.6704	93.9495
329356	0.602922	0.691283	0.351803		0.401594		1.47063e+07	24063.8	65148.8	188066	2.9673e+06		702.5	592.312	604.75	579.875	622.625	578.75	666.5		132.358	57.2878	68.1011	96.8673	78.1549	66.8307	145.47
206409	0.000837332	0.159906	0.546466		0.0168788		4.41461e+07	6843456	1.97294e+06	627000	1.73274e+07		886.875	1018.19	925.625	1110.75	1417.06	1161.12	1673		232.645	163.195	296.641	153.936	255.641	159.111	485.85
268579	0.71766	0.362033	0.627124		0.409646		1.8282e+07	65920.6	1.03833e+06	469159	16859358		586.25	934.75	1138.75	730.75	616.875	670.625	563.125		70.3422	262.853	95.3124	524.53	45.4505	82.3618	35.2747
300865	0.00217824	0.0879065	0.0385784		0.436991		1.47427e+07	1.10119e+06	523453	718421	3.40429e+06		455.5	699.75	792.125	607.375	764.562	815.875	713.25		58.3257	96.4709	110.603	158.791	121.278	202.347	146.081
213526	0.0419009	0.916979	0.378048		0.483644		9.31925e+07	4.31445e+06	167727	1.93241e+06	3.28147e+07		1558.75	1698.12	1911.62	1484.62	1569.94	1811.5	1328.38		262.437	214.074	177.04	389.92	330.173	643.089	192.271
202673	0.000117585	0.539632	0.395448		0.53238		2.24404e+07	1.48505e+06	98614.2	149683	2.66866e+06		707.75	838.938	905	772.875	821.875	773.5	870.25		112.357	90.2278	97.8239	155.157	82.7654	125.1	114.189
222169	0.504346	0.875318	0.766974		0.201322		4.91232e+06	16160.8	9488.59	18977.3	1.20656e+06		344.875	376.562	365.625	387.5	386.75	450.5	323		64.9044	37.4649	27.6528	72.2263	53.3815	86.0411	60.401
375200	0.0386334	0.772502	0.740826		0.641293		5503716	416993	46862.5	54531.2	3063022		440.625	385.062	443.125	327	347.312	401.125	293.5		133.484	61.8946	52.2115	112.823	85.8627	167.414	52.3559
224849	4.93091e-07	0.0766906	0.93741		0.485665		7.1757e+06	834482	120866	2823.53	741221		415.375	519.812	495.75	543.875	404.188	456.125	352.25		60.7871	59.2	88.7244	83.5611	51.864	78.2814	68.0393
223120	5.89253e-09	0.165281	0.419834		0.00505847		7.22203e+07	4665600	298698	140068	2.67415e+06		1290.75	1526.44	1623	1429.88	1431.94	1407.12	1456.75		147.211	115.131	76.7739	219.658	125.265	193.421	172.224
274174	0.0166159	0.353655	0.193707		0.189535		2.00894e+07	383625	129550	208280	2.05468e+06		782.875	788	818.75	757.25	670.188	750.75	589.625		127.856	54.9436	43.5647	103.777	72.0968	126.908	65.7028
427771	0.00214775	0.832046	0.386156		0.552464		2.04711e+07	2.94895e+06	98826.2	523168	9.08792e+06		816.875	686.438	685.375	687.5	758.938	666.5	851.375		228.012	102.736	169.876	127.969	167.223	91.5053	330.196
212663	9.27833e-09	0.313884	0.196609		0.0995512		5.70535e+07	4.84165e+06	204075	290489	2.89316e+06		1141.12	1329.44	1398.25	1260.62	1306.12	1277.5	1334.75		194.589	96.5471	94.6905	172.132	126.843	229.301	127.047
234015	0.0691323	0.393618	0.387888		0.00945599		20250000	414092	225315	228958	3.99654e+06		779	817.125	837.75	796.5	653.875	741.875	565.875		70.3364	113.296	129.65	195.143	80.7051	124.606	100.871
374774	4.40346e-05	0.406875	0.496051		0.560965		1.52955e+06	117821	9920.75	7689.15	182632		180.5	222.75	214.75	230.75	215.125	240.875	189.375		30.576	25.061	30.5624	41.7051	24.0459	33.2692	34.3766
231947	8.32595e-05	0.0611312	0.558692		0.264081		1.70383e+07	1.29675e+06	394715	76958	2209047		620.125	823.188	697.25	949.125	620.562	661.5	579.625		66.7839	104.392	187.9	82.8626	65.7662	101.763	87.7608
309642	4.13874e-06	0.68042	0.905563		0.385765		1.19042e+08	1.09404e+07	284203	72604.1	1.24062e+07		1700.88	1928.81	2117.25	1740.38	1825.62	1786.12	1865.12		266.211	177.244	144.16	322.041	232.896	354.29	326.331
227045	0.000140932	0.415394	0.0686563		0.652194		6.94257e+06	507122	49741.7	160057	937873		383	455.562	479.375	431.75	478.875	529.5	428.25		60.3815	39.3603	43.88	67.4693	67.3198	118.77	67.7065
201887	4.81643e-06	0.618188	0.263082		0.567881		7166329	477481	15828.8	45073.3	551602		425.125	473.875	422	525.75	439.5	436.375	442.625		67.8942	40.596	33.4171	71.9544	42.7344	53.8911	70.1401
213182	9.99741e-13	0.234073	0.965259		0.785536		2.35738e+06	277861	6982.69	163.038	78304.6		242.25	274.312	275.375	273.25	251.125	263.375	238.875		34.9698	26.094	29.2579	45.4069	25.2484	39.6975	33.3662
330990	4.48497e-06	0.710145	0.544033		0.0223261		7.11893e+07	7.06563e+06	164566	294988	8.09132e+06		1302.25	1441.56	1619.88	1263.25	1474.88	1382	1567.75		208.045	157.51	102.299	294.578	173.737	210.268	287.55
270375	0.00058595	0.486215	0.574027		0.870365		1.04272e+07	367388	37649.2	28838.8	868886		518.5	579.688	620.125	539.25	516.375	513.5	519.25		65.8548	39.369	49.8203	60.772	52.6188	83.9162	69.4388
328710	7.68433e-08	0.534199	0.0738938		0.505497		6.62616e+07	8.38754e+06	230689	1.01687e+06	6.14024e+06		1458.12	1356.75	1473.12	1240.38	1255.19	1322	1188.38		389.018	105.135	124.848	167.079	119.739	212.326	122.836
303969	0.00971005	0.182361	0.502033		0.13191		4.44606e+07	3.12538e+06	1.48994e+06	585407	1.41514e+07		798.75	1318.56	1663.38	973.75	1216.62	1441.5	991.75		126.194	212.455	204.36	343.091	176.766	264.765	222.179
199239	2.94631e-09	0.00315211	0.41571		0.681905		8.20608e+06	749740	162797	21391.6	403694		392.5	562.812	565.5	560.125	477	486.625	467.375		54.8993	51.0889	59.3619	87.5222	47.7436	71.2648	68.2929
208201	9.643e-10	0.399698	0.545352		0.794624		5.02982e+07	5.17961e+06	140144	91809.8	2.52852e+06		1097.75	1258.56	1321.5	1195.62	1189.75	1238.38	1141.12		161.978	108.302	125.564	182.676	129.768	209.241	166.472
331004	1.64184e-06	0.353481	0.769927		0.199922		8.59445e+07	1.19189e+07	764049	187723	1.2112e+07		1314.88	1655.31	1617.62	1693	1665.12	1550.5	1779.75		243.636	199.154	358.722	202.222	226.493	328.944	328.474
203018	0.189572	0.826795	0.56731		0.703366		5.65485e+07	1.59485e+06	340458	1.02602e+06	3.02604e+07		1266.25	1144.06	1149.12	1139	1349.62	1156	1543.25		213.295	151.436	187.385	251.322	326.285	156.444	648.906
224794	0.0172648	0.462059	0.119184		0.0436742		2.15099e+07	435435	109757	314860	2.36226e+06		824.625	794.375	842.75	746	699.938	818	581.875		130.306	60.334	46.7222	112.913	81.3042	142.045	64.5828
211921	0.00386295	0.454066	0.986066		0.901749		8.35066e+06	488252	82065.7	1425.52	1.72635e+06		497.125	523.438	555	491.875	424.312	432.375	416.25		106.499	61.3155	60.3589	110.384	55.9148	95.9365	64.6277
388098	5.59123e-06	0.961427	0.76698		0.890535		1.55611e+07	1.52152e+06	4147.73	28159.7	1.79043e+06		651.125	671.188	661	681.375	650.062	679.875	620.25		103.386	75.3293	105.893	114.352	77.315	101.065	123.087
200453	0.000173592	0.544133	0.14851		0.615005		1.28049e+08	7.81832e+06	545045	1.77539e+06	1.49548e+07		1763.62	1845.69	2076.5	1614.88	2048.62	2199.38	1897.88		198.327	201.798	245.251	314.89	248.615	372.461	345.944
437806	2.18152e-08	0.0298169	0.543589		0.222292		1.70053e+07	1.83467e+06	272653	43366.7	1187897		556.875	781.938	849.375	714.5	723.062	787.375	658.75		109.17	61.0867	60.6436	104.955	80.6474	138.195	87.1474
218734	0.0168178	0.00986327	0.0964871		0.000147885		8.05212e+06	250876	421185	198937	1.3491e+06		417.5	609.188	440.25	778.125	392.125	432.5	351.75		26.2134	82.5814	135.32	52.5485	32.3858	43.4799	46.2469
218693	0.116978	0.832163	0.339608		0.206237		2.01466e+07	153272	21887	132111	2.01425e+06		787	730.188	833.125	627.25	727.062	725.125	729		66.0595	54.8532	53.0885	83.9603	78.1234	120.846	107.48
232017	1.65854e-10	0.680821	0.44584		0.905777		3.02913e+07	4.31185e+06	41494.4	88284.1	1.81414e+06		871.75	921	923.25	918.75	959.125	960.75	957.5		142.971	98.4899	127.179	159.363	115.601	184.762	152.101
224586	0.00546198	0.0270749	0.0286983		0.232995		5085025	122675	112012	110009	473577		330.5	449.25	476.125	422.375	347.75	330.875	364.625		44.8091	38.5164	37.4933	68.8898	37.8772	52.7184	57.3414
407649	0.0133715	0.233855	0.0248648		0.844731		2.46463e+07	1.77889e+06	792337	2.15532e+06	8.87943e+06		720.875	740.5	790.875	690.125	1020.88	1083.75	958		111.746	68.7082	97.7459	99.7635	223.433	411.415	208.713
200521	4.42191e-08	0.441665	0.974599		0.428337		3.08622e+07	2.8743e+06	98112.3	3017.59	1.99233e+06		843.875	960.688	1036.5	884.875	973.125	959	987.25		132.115	90.5539	107.892	147.851	95.3377	161.534	113.154
213149	0.0190608	0.0662477	0.902084		0.0164255		4.83615e+06	122763	119250	4188.04	688821		380.875	419.625	304.5	534.75	299.062	283.625	314.5		39.9381	44.4885	34.0565	59.4622	32.7984	48.0468	47.2622
268120	0.000335408	0.106959	0.674587		0.215039		1.34267e+07	1.57879e+06	474357	79078.1	3375609		442.625	740.688	905.125	576.25	648.812	729.875	567.75		98.5955	106.467	103.727	173.478	86.6958	153.643	82.0278
228978	2.31972e-07	0.347425	0.975787		0.898893		2.43906e+06	244283	12847	288.9	200224		239.875	285.125	279.25	291	255.875	271.375	240.375		35.1092	27.4859	36.5323	43.5118	30.4087	52.0322	34.4523
218821	0.00410966	0.62575	0.701782		0.307672		3.68208e+06	105057	10546.3	7939.69	377185		327.5	333.375	284.75	382	298.562	289.75	307.375		31.5702	31.8768	41.1795	44.5372	30.3164	37.104	50.3987
213349	0.000108015	0.416313	0.958355		0.799535		1.38766e+07	561563	52678.1	2494.84	995808		561.625	658.688	621.625	695.75	642.25	659.625	624.875		55.5264	59.5523	91.2572	80.4913	50.5205	74.2717	73.0478
202687	2.27492e-06	0.335752	0.193601		0.923433		3.11699e+06	368449	25787.5	39438.5	388926		257.125	326.438	302.625	350.25	299.188	308.625	289.75		26.7057	42.9805	63.9388	60.5552	42.4664	68.3489	55.0619
375154	0.000127683	0.597113	0.892983		0.688678		2.67159e+06	143073	8021.72	1740.03	260471		250.25	288.938	301.875	276	278.062	279.5	276.625		28.0298	30.9873	43.6676	46.4813	25.5786	45.3963	27.2501
299509	2.73358e-06	0.0312758	0.743481		0.0217375		2528100	123728	30174.7	2347.62	133472		256.125	299.562	304.5	294.625	239.312	228.75	249.875		32.6586	21.8218	11.1595	43.6958	19.9776	31.8981	25.7116
233408	0.00417843	0.0853432	0.125378		0.966153		2.94723e+06	165853	93140.1	77679.4	597924		276.5	237.375	232.5	242.25	344.5	364.375	324.625		27.5733	31.813	43.2017	49.6412	51.9251	84.5017	65.5883
353384	0.00119408	0.613335	0.616902		0.741869		5.33379e+06	228006	18081	17863.5	619788		363.5	414.562	453.375	375.75	376.688	398.125	355.25		66.764	31.7217	37.3826	49.8469	38.572	61.2108	49.9821
213353	0.00441861	0.952216	0.294113		0.268605		7.16432e+06	333073	3512.29	90892.3	1.21771e+06		443.625	437	443.375	430.625	457.688	390.5	524.875		84.0979	42.2066	46.4735	73.9133	58.9473	55.211	102.732
357070	0.508562	0.0625778	0.0625721		0.779517		4.7775e+06	4160.25	56104.7	56106.7	316868		307.125	376.062	395.375	356.75	409.688	383.875	435.5		24.2122	25.2117	45.133	24.095	28.1352	32.8831	46.0528
268329	3.35485e-07	0.342299	0.107205		0.698445		2.84217e+06	299619	16621.1	35842.3	255340		251.25	306.875	338.5	275.25	284.812	290.875	278.75		36.816	28.4318	39.0685	40.6488	39.8404	60.3334	56.142
242417	0.00131023	0.950289	0.617661		0.507177		6.25375e+06	251001	2089.15	19993.4	695481		416	409.125	436.875	381.375	425.25	451.75	398.75		47.6722	36.2122	47.5695	56.0097	45.8636	54.5199	76.4318
294511	0.0034963	0.754781	0.143132		0.891553		1.74108e+06	85264	4909.72	35645.7	294235		211.25	235.188	237.625	232.75	213.312	218.25	208.375		37.0052	24.7274	33.9389	38.3005	31.8114	53.0821	38.8885
308204	0.000328398	0.0770318	0.0153008		0.0800673		4.42787e+06	310806	107761	184548	662083		300.75	423.062	348.875	497.25	328.312	371.875	284.75		43.5639	57.4465	94.0774	60.9934	35.0837	51.9073	45.1504
268437	1.20747e-07	0.0675998	0.435346		0.575609		5.71091e+06	384400	50578.9	14766.1	294530		343.875	441.25	460.5	422	409.75	429.125	390.375		44.203	33.0779	31.4143	59.9705	40.3285	64.494	51.9952
359447	0.00122547	0.849913	0.925015		0.784152		5.78944e+06	244160	6413.44	3066.34	667241		384.25	418	407.625	428.375	400.812	374.25	427.375		41.5094	40.5463	43.7521	71.4193	43.8749	67.7766	58.7774
268420	0.550358	0.0470842	0.00207122		0.143571		6.94718e+06	3600	66238.5	147452	336368		444.25	482.188	521.375	443	391.438	412.125	370.75		46.936	26.0847	36.8064	33.5048	30.4107	55.6171	27.3481
331132	9.73444e-07	0.220596	0.961476		0.680414		1.83056e+07	2.2718e+06	202249	5032.6	2175210		708.375	794.875	773.375	816.375	636	706.125	565.875		115.568	90.3649	110.35	150.623	90.0712	137.82	119.874
295003	8.36642e-07	0.167102	0.95102		0.587377		9.39116e+06	604506	63157.7	1683.62	569082		474.375	566.062	564	568.125	491.812	487.25	496.375		50.7272	52.4073	50.9476	95.7806	43.1762	61.266	65.0376
236085	1.11604e-05	0.189048	0.0169139		0.686233		5.64716e+06	254142	33612.7	88555	326506		348.25	424.625	428.75	420.5	415.312	434	396.625		29.5615	32.4123	23.1679	62.9347	42.0106	63.9735	58.064
317187	0.000371493	0.269309	0.874366		0.167254		3.01587e+06	146976	25668.8	2536.84	319956		250.875	320.25	280.25	360.25	297.188	269.375	325		38.9021	30.4368	40.2491	43.5102	27.9932	25.1111	50.0678
224910	0.0141671	0.199405	0.139432		0.000419763		1.44541e+06	121801	61611.1	76091.7	619259		142.25	249.562	362.875	136.25	209.312	205.375	213.25		23.8078	49.3707	22.8127	79.1036	34.6583	52.0535	49.3355
204358	1.20927e-05	0.029206	0.141731		0.0537878		2.12613e+06	85775.8	25726.3	13562.9	111358		262.875	258.125	222.375	293.875	208.062	218	198.125		22.8125	22.9018	23.259	36.6289	19.3437	25.7495	30.2055
242527	7.8214e-13	0.0623045	0.377736		0.904335		4.55076e+06	776602	38112	12665	214881		323.5	398.562	383.25	413.875	344.562	358.625	330.5		73.8998	40.3924	60.8049	56.8167	36.8529	56.6676	50.5258
357320	4.21736e-09	0.0538957	0.334466		0.911453		4.35296e+06	512119	53377.9	18949.5	284762		287	375.188	370	380.375	381	371	391		34.0462	45.8233	68.0703	66.0135	39.5388	52.2497	62.7799
374356	3.96401e-08	0.0600289	0.552122		0.17793		2588881	201152	24823.2	4905.23	137950		238.25	302.438	284	320.875	263.812	258.5	269.125		33.8694	23.5186	20.2056	43.1873	26.8695	42.8127	35.4
