# Supplementary material for: The AT-hook motif-encoding gene METABOLIC NETWORK MODULATOR 1 underlies natural variation in Arabidopsis primary metabolism
Source: Front Plant Sci. 2014 Aug 22;5:415. doi: 10.3389/fpls.2014.00415 (PMC4141330; doi:10.3389/fpls.2014.00415)
Supplement: Supplementary file 2 [file DataSheet1.ZIP › Datasheet/104966_Kliebenstein_Table_4.XLSX]

## Sheet: Sheet1
Table S4. Average and Standard Error of Metabolite Accumulation in Free-run experiment
The average accumulation of metabolites in the free run experiment are presented
Genotype shows the genotype, Day shows the day of continuous light and Hour shows the hour relative to dawn for that day.
Average
Index	Genotype	Day	Hour	fumaric.acid	glycine	erythronic.acid.lactone	sucrose	threonine	dehydroascorbic.acid	alanine	glucose	serine	inositol.myo.	oxoproline	stearic.acid	ethanolamine	galactinol	benzoic.acid	glucose.1.phosphate	glutamine	threonic.acid	levoglucosan	proline	valine	beta.sitosterol	glycerol	shikimic.acid	GABA	glyceric.acid	palmitic.acid	N.acetyl.D.mannosamine.3	glycerol.3.galactoside	phytol	pelargonic.acid	fructose	hydroxylamine	malic.acid	putrescine	trans.sinapinic.acid	glycolic.acid	phenylalanine	urea	aspartic.acid	cis.sinapinic.acid	xylose	indole.3.acetonitrile	succinic.acid	lactic.acid	fucose...rhamnose
1	140	1	0	104587	11092	107165	96006.2	178618	311921	206887	104633	94549.2	157652	211214	155201	70180.1	151861	100019	45466.2	22849.4	15748.5	34083.8	6679.75	46437	42697.5	43296.5	10217.2	29920.8	4114.38	30837.5	19057.9	24351.5	18469.5	20248.9	6847.5	13145.2	1641.38	4490.75	16795.2	16678.1	10048.5	8156.25	12480.4	13436.8	11810.9	6409.25	5255.62	8792.25	9733.38
2	140	1	4	267656	214774	104366	120064	170634	214393	253322	154445	162792	113744	123524	104787	54981.9	146370	76567	31561.1	22623	15822.8	23499.4	6794.12	29119.1	34208.1	27216.4	12559.2	21188.2	14692.4	21483.6	16063.1	18003.1	13515.4	12594.5	29882.1	13739.5	3782.88	6340.75	10505.8	11157.2	8196.25	23149.4	6328.62	8591.88	8318.25	3827.5	3626.38	6127	7955.62
3	140	1	8	377669	351532	106276	120232	177136	186188	191816	96681.8	227995	94902.9	94833.4	74052.2	49897.2	87088	60617.2	26243.2	32474.4	19429.6	19762.2	12326.9	33027.2	25523.9	25993.4	13848.4	16248.8	18771.6	15000.4	13420.9	16576	13357.4	11259.5	11220.2	9774.12	8394.12	6244.75	7756.75	8209.62	7596.62	21738	8310.12	5938.88	8438.62	3570.5	3347.5	3792.5	6540.88
4	140	1	12	396769	228295	100997	160430	197592	190034	192010	109920	225397	95204.1	105246	87731.8	73144.9	97090.8	79130.8	29849.1	37325.2	19513.6	18904	18161	40000.4	23605.5	20533	12232.1	18985	14463.5	18659.1	14124.5	15500	14642.5	9554.75	21448	9644.88	7816.25	6897	7749.38	7502	15607.4	26375.8	8717.75	5569	8306.88	2788.38	3224.38	3984	6960.5
5	140	1	16	506538	293379	96283.8	132655	193933	194021	124491	115278	161250	100202	113042	94312.4	61662.1	92041.2	48010.4	33203.9	33441.8	21182.9	23622.4	19004.9	29923.6	24860.6	24310.9	14704.4	17440	13114	19540.9	13415.4	14667.1	10756.9	9106.25	17132.9	8958	9023.38	6949.75	7777.62	8494.25	15377.1	7808	9137.88	5791.12	7876.38	3327.88	3569.75	4613	6937.5
6	140	1	20	493531	148966	128284	160081	220816	217614	124804	183000	124286	108223	133048	83963.2	51862.9	90814.5	43388.2	37070.9	36455.5	26309.9	30415.8	20187	30700.9	25226.9	23391.9	17655.1	18339.9	9793.5	16038.9	14069.1	15735.1	10992.8	11347	29865.4	8987.12	7979.88	9186.62	7925.62	8390.75	10429.5	7111.12	7884.75	6901.12	8709	4435.25	4512.5	4576.75	6985
7	140	2	0	581512	131847	122525	152977	190422	215284	145222	149591	110520	116320	93784.8	86761.1	51315	89286.5	64602.9	38656.1	50897.8	26391.6	34825.8	49387.5	25139.4	25302.1	21780.4	17882.6	18487.2	10754.5	14728.2	12648.8	11242.4	12758.6	8004.25	15745.6	10682.5	8395.12	6714	8055.25	8541.5	6276.62	22567.5	5124.12	5401.62	8760.62	5688	5521.25	4093	6559.12
8	140	2	4	568021	184104	122714	136231	209748	201069	148650	149251	156683	111480	99396.2	61393.1	51752	80706.6	39460	38563.1	24811.2	26590.4	32530.1	37920.4	30341.2	23241.5	17243.9	15899.5	18633.1	14080.5	12187.5	13893.2	11044.8	11159.2	7414.12	15814.8	6357.25	7270.88	6269.88	6679.75	4005.38	5400.88	3831.38	5903.62	4938.12	11741.2	6186.75	5591.5	2982.38	7305.38
9	140	2	8	799085	134553	131636	149627	182970	167980	153111	130383	144425	110356	73904.6	52872.6	53586.6	74449.9	32561.2	35049.5	32445.9	25907.6	28589.4	35304.4	27088.8	20284.9	16080.2	14028.5	18508.9	18853.1	10776.8	12188.1	8220	8973.88	7681.62	10614.6	5621.12	11111	4969.12	5754.75	3464.25	5530.5	4615.62	7268.12	4141.25	10888.6	4689.12	6032.62	2804.25	5973.5
10	140	2	12	665765	55242.9	159429	154858	176033	202049	143115	112498	120131	103405	94315.9	77697.6	60269.9	93136.6	46741.8	46787.5	39937.6	30260.5	37278.4	20296.9	31414.1	21412.2	16381.5	14904.8	17076.9	17081	15270.8	12268.8	12574.5	9776.88	11386.4	10757.8	8764.12	8685.62	18237.1	7751.88	4982.75	9781.75	7634.88	8396.38	5042.75	10945.1	7953.25	4934.38	2969.5	6090
11	140	2	16	496830	73524.9	139454	184773	218462	215771	160767	130462	139802	106163	115664	67768.5	67908.5	93947.1	34076.5	52103.8	46518.6	22961.5	39091.5	39995.5	35273.5	22001.9	19641	16102.5	21945.5	13452.1	13250.2	13265.8	11202.1	11805	7017.75	13206.6	7374.12	8928.5	11937.8	6804.75	5392.5	12005.1	35242.1	6114.38	4966.12	11139.5	6820.12	4087.12	3709.12	6717.62
12	140	2	20	581780	105625	125469	175816	234676	201604	143016	136137	105920	109904	100643	64839.2	61969.5	86688.8	36871.2	51052.4	37526.5	25040	40829.6	60397.4	30276	19266.1	19514.2	18020	17842.6	13260.6	13255.6	13721.4	10610.8	9028.75	8076.25	14410.8	5870	9275.25	7714.12	6606.12	4742	8291.25	17610.5	8309.12	4738.25	9483.5	6110.38	3877	3228.25	6537.25
13	695	1	0	144021	11962.2	119747	107606	154064	298410	189362	114141	101366	152021	212074	170412	68170.1	159311	99571.1	40565.8	29668.9	20363	28990.8	5761.38	37971.2	43185.8	40486.5	10818.1	28467.1	4314.5	28760.6	17485.6	15317.9	20362.8	18810	7591	17686.9	2229.38	4025.75	14156.5	17241.1	8624.88	21787.9	13173.5	11998.4	11217.5	5431.88	4701.62	7470	9260.62
14	695	1	4	330885	139883	127699	119612	165533	223212	217860	132981	198890	108173	113468	106418	58062.9	135431	76145.8	32489	29342.9	22089.1	27658	8791.62	26755.1	34817.5	29823	11430.4	19362.6	20235.2	18067.5	15268	13216	17404.1	17887.5	24508.1	15325.6	5192	6120.5	9989.75	12179.2	5874.12	13461.1	9495.12	7736.5	10659.4	5017.38	3674.88	6039.38	7639.12
15	695	1	8	357347	141983	131678	99172.4	206652	249126	152709	97431.9	238042	103922	134565	95565.5	59682.1	129910	56886.8	38879.2	32664.5	19294	28524.5	8509.5	34113.6	29436.1	25778.4	15373.2	17212.5	26159.8	18064.4	14236.2	13974.8	16349.4	15034.5	8612.88	11770.8	9650	4938.5	8609.12	9898.62	6474.75	8279.12	16555.8	7325.12	11053.2	5480	3238.75	4789.5	7261.25
16	695	1	12	451954	249538	135256	131057	193422	198935	136345	118856	150965	101424	122441	70281.4	76455.1	95397.5	52611.2	33920.4	32941	24367.1	27013.4	5293.75	29880.6	27861.8	26283.8	14823.1	13997.9	22811.8	13344.2	12615.4	10658.2	22161.4	16306.5	18176.2	8546.88	9347.75	5148.75	7020.88	7480.88	16276.4	5023.75	14111.8	6080.38	11231.5	4656	3093.88	3764.12	6517.38
17	695	1	16	494438	99063.1	130691	141557	225609	230475	117522	134452	164151	94502	123254	101397	68641	90856.5	59865.9	41224.8	45715.4	23654.9	31870.8	6463.25	28602.5	24925.9	23407	20126.1	18045.2	14485.5	15047.9	12952.8	11615.1	14084.1	10258.2	18850.9	9565	10070	7259.12	8562.25	8901	11719.9	11912.9	12914.5	6164.88	10620.4	5356.38	3949.38	4654	6884.62
18	695	1	20	487386	42310.5	135902	151874	232740	220942	108505	119954	141402	104500	140735	84899.4	67806	117729	80497.2	35124.5	35075.6	27717.9	30194.8	5627	31112.6	33195.8	26896.9	14404.1	20068	12811.9	14796.5	15421	16701.9	15333.9	15763.1	15531.4	11696.4	8144.62	7458.75	8692.25	10738.1	8226.5	5924.12	10848.5	7106.88	9685.75	6587.38	4269.38	6254.88	7968.25
19	695	2	0	671029	96174.5	113857	143394	172503	304044	109921	157414	114793	98530.5	139745	70387.4	49867.4	79676.8	46810	30272.5	37987	26497.9	25488.1	3374.5	20234.4	21945.2	25047.9	15936.8	14830.1	12500.5	12769.6	12268.6	11568.5	11022.2	9665.25	22069.2	7988.75	8428.62	4960.88	6390.88	7325.5	5627	7405.62	9050.12	4574.25	8218.25	4261.38	5656.88	3778.88	5852
20	695	2	4	585233	52610.4	169147	155664	212186	204398	140177	176385	152428	115054	95886.1	69380.8	54211.1	102817	35485.6	31957.9	22185.8	28243.6	26716.9	23172.5	28896	24479	20048.8	17376.6	19573.9	13893.6	13439.1	15460.8	12946.5	10848.1	7260.75	17952.2	9594.88	8188	5842.88	6600.75	3762.5	5505.62	5459.5	8249.5	4257.25	8368.75	6398.88	5845.75	3048.75	7305.88
21	695	2	8	789564	78019.6	164726	132585	177113	160414	140342	169090	157137	104549	90805.8	56378.1	50652.2	84726.5	41425.9	40455.2	40214.6	30731.1	30283.4	20588.1	25535.2	18052.2	14610	15559.5	14016.8	18054.8	12803.8	11603.8	7607.5	9218.25	8492.88	9566.88	6409.25	9037.75	6426.25	5148	3472.5	5230.5	2779	7107.25	3566.75	14049.2	4209.38	6007.12	2676.88	5420.75
22	695	2	12	753209	59435.5	127122	165366	182757	200112	142384	108884	145036	102706	114704	57218	57468	93246.8	42099.5	41035.8	37152.4	23249.4	34132.9	15172.8	27681.5	20738.9	16649.6	17315.8	14734.8	19586	12100.2	12983.8	9149.75	9492.88	11165.2	9880	5512.88	10181.1	8781.12	5739.12	4083.88	8592.12	22307.5	8417.62	4438.38	9290.75	5869	5177.25	3739	5435.12
23	695	2	16	613433	63660.4	111040	203497	217656	216495	153388	107429	159071	110234	92459.6	80110.3	69078	101031	34444.9	36767.3	44986.4	20440	29616.1	47496.4	31021.3	23136.1	18531.7	17340.9	17276.7	15955.6	14891	13657	9244.86	11857.7	8598.57	12335.6	9036	10585.6	11233.9	6185.86	4551.71	10756.7	10126.9	10638.4	4192	9483.71	7366.43	3654	3193.14	6591.57
24	695	2	20	620954	55072.9	134334	195426	226764	191363	141061	96511.9	128139	112207	106470	65438.9	70043.4	93447.4	50282.4	45255.5	45223.4	25186.5	34097.4	37890.8	28171.5	20066.9	21623.2	18739.5	16821.9	14092.6	14109	14984.4	9541	9697.25	10416.6	13668	5854.75	9411	9458.38	6525.75	5161.88	7927.25	4477.12	6723.88	4291.88	9355.5	6702.25	4131	2855.12	5602.62
25	Col-0	1	0	99667.5	10782.5	128489	109325	149581	307897	251136	176388	121850	160188	201547	123049	76097.6	170205	60396.6	45915.5	29032.1	21668.2	33295.5	9855.38	43985	39000	38668	9048	32863.9	3966.38	24209.1	15184.9	14901	18067.2	11067.5	6679	11909.9	1652	4005.38	13230.9	12935.6	7221.75	30622.6	13718.9	10125.6	12410.5	4518.38	5771.38	7938.88	8643.25
26	Col-0	1	4	248609	236585	90354.5	122050	152012	238696	208140	193293	158683	111616	120850	103681	59798.1	150104	50717.4	33156.8	25544.6	17411.2	24937	38808.4	30523.4	31980.6	26526.9	13380	19288.9	11368.4	18733.4	12471.2	16191.6	13629.2	9723.62	32185.4	10032.6	3834	7320.25	9555.62	10646	8879.62	13123.1	8597.62	6849.38	10520.5	4177.38	3875.88	5333.25	7293.25
27	Col-0	1	8	377922	237055	138429	123824	156500	207243	181585	110254	207583	106551	116201	83577.2	58799.8	118619	71582.2	33929.6	37105.8	24755.1	24065.2	5616.25	29226.5	29348	25496.6	12039	17633.2	17948.4	18015.8	12492.1	15710.4	14971.4	16482.4	14194.8	10557.9	11778.4	6484.5	9363.5	10840.2	7792.5	14442.2	19393	7195.38	10714.4	4060.12	3326.38	5269.38	7185.62
28	Col-0	1	12	418909	204846	118910	167094	169371	209627	171410	112465	206774	101807	109843	88044.9	78556	101284	87723	29427.5	40942.6	24570	22619.4	9502.12	31807	27159.9	23576	12255.2	19470.1	19040.4	17027.6	12210	15229	18726.4	11973.8	15988.6	8832.88	10950.5	5571.62	7939.25	9312.25	13780.5	24774.8	13123.1	6258.38	9807	3764.25	3107.62	5341.5	6243
29	Col-0	1	16	474658	170842	96921.4	170301	196680	188547	167892	153660	193394	106472	106360	69055.1	73641.4	111741	69271.9	28520.1	33072.8	20212.5	22076.6	11685.5	33625.1	25982.6	22853.6	12723.2	21409	12026.1	15072.9	13852.9	17784.8	12266.9	18187	25259.2	8976.88	11383.9	7284.5	7131.75	8630.75	14977.4	9550.62	11055.1	5465.12	8378.88	3780	3793.12	4951.38	6808.62
30	Col-0	1	20	590165	111972	130432	168062	183841	206064	141508	131288	161686	110089	99447.5	84902.9	59692.4	107981	52432	34154.5	40374.9	27818.2	25826.9	5162	23366	24540.9	21807	15206.1	18060.9	11179.6	16451.9	13029.1	15545	10098.6	12532.5	20657.4	8374.88	9772.25	8435	7687.75	8688.5	10725.1	24889.6	7122.62	5463.75	7167.5	4209.38	4547.25	5022.75	7176.88
31	Col-0	2	0	747963	97758.4	131564	160710	143312	162942	134867	202661	172928	103805	76029	51611.1	53931.6	86896	37906.1	29021.9	34171.4	25201.6	20976.1	8461.88	21154.9	18821.4	17205	9083.75	16221.6	10475	10413.6	12308.6	15261.2	9175.25	7825.5	29663.9	7487.25	9636.62	7053	5727.62	6461	6917	10601.4	5858.25	4346.25	7649.12	3681.25	4784.38	3232.38	6219.38
32	Col-0	2	4	728042	108079	138798	127839	147699	185284	148822	140380	173489	113038	98075.9	63808.6	53902	100013	50723.5	35844.4	31146.9	26646.8	25888	19770.9	24369.4	20497.1	17290.1	14012	16435.6	11758.5	13173.8	12321.9	16078.8	8213.25	10107.9	17538.6	7013.38	9854.12	6050.12	6602.88	4390.5	5238.38	6400.38	6810.38	5003.5	10306.9	4231.25	5707.5	3389.75	7160.38
33	Col-0	2	8	726798	64154.2	143457	149970	171193	212251	169902	116931	177269	119485	69526.2	56618.8	60014.4	88823.6	38285.1	42336.8	34777.6	25842.4	32507.2	23984.6	26800.6	21336.1	17108.1	14246	16099	16592.8	12911.6	12692.8	10170.6	11345.4	6135	9652.75	7719.88	10912.1	5783.88	6166.38	3880.12	5427.88	7075.12	6946.88	3585.25	10600.4	5029.62	5498.25	2931.25	6541
34	Col-0	2	12	725430	55071	135295	158964	167187	217578	171163	108391	147292	113012	100172	68771.4	63420.2	87272.6	42187.9	38036.2	40037.8	21574.9	25825.8	18398.1	27775.6	16286.2	14366.4	12459.9	17053.9	20207.6	13811.9	11293.4	10819	7738.5	8117.88	10043	8364	12697	5596.12	6202.38	3809.25	8619.62	5634.5	10391.9	4495	8857.62	4957.75	4328.62	3117.38	5874.62
35	Col-0	2	16	601328	54866.2	133469	201570	189022	189789	153615	128175	182024	113883	75783.9	67398.2	74396.1	121716	41230.2	37986.5	26101.2	22107.1	28142.6	17966.1	29361.4	22079.4	18872.4	11639.6	20550.4	17409.2	15244	15910.1	22531.1	12948.8	12872.1	16894.5	8299.25	13573.2	13384.6	6590.12	4668.12	8950.88	4551.62	8279.5	4210.5	8833.62	7036.88	3592.12	3786	7476
36	Col-0	2	20	572038	40061.7	107060	207754	200433	249090	188533	105241	154521	119413	69544.9	75186.6	72673	114540	40020.6	42504.1	46950.9	18705.3	34238.9	21113.3	27970.7	24135.9	19815.4	15033.3	19272	11791.3	14406.1	16026.1	15581.7	10366.6	11274	12341.4	6606.29	11048.7	8095	8067	4445.71	8340.43	14246.6	5897.57	4647.57	8892.14	7575.86	3508.57	4050.29	6789.43
37	OE7	1	0	135928	10810.1	102559	102911	209963	279443	220203	108133	112631	166798	194771	120406	81097.4	160138	109866	39439.9	19115.5	16714.4	35924.5	7469	50939.1	41571.1	37928.2	6705.75	32360.4	4401.62	22678.4	18333.9	16229.2	19858.8	18600.4	8253.38	13852.8	2362.12	4120.25	12818.9	15177.2	9595.75	12007.4	14454.6	11061.4	12293.2	5920.5	5194	7523.62	10173.9
38	OE7	1	4	307354	219298	103702	118531	172840	203309	193053	187679	180016	117993	125621	93616.4	57216.5	122862	64427.1	29792.4	20237	17714	21515.1	12837.9	30607	27337	24927.1	11809	23258.1	16284	18980.5	15124.2	13985	13331.2	16331.1	43669.4	10441.5	5369.88	7139	8697	10328.2	7514.5	26165.5	8809.5	7252.5	9617	3441.75	4551.75	5414.38	7794
39	OE7	1	8	391628	268799	105379	85033.8	185218	237678	138411	106961	220526	104040	99939.6	90080.9	57398.1	111221	74008	29721.5	35137.4	21057	26102	15125.6	37599.1	27462	22841.4	13667.1	18570.4	14407.8	17094.9	13452.2	14813.4	14554	11191.2	10627.5	11903.6	10714.9	8027.88	8569.25	8808	8007.62	15917.4	18140.6	6228.75	12365.8	5187.5	3565.88	4080.38	7164.5
40	OE7	1	12	408304	294440	102947	115241	194938	216372	115544	113039	183191	99799.9	126886	79579.9	79392.1	102150	44656.8	31111.6	38221.1	22367.2	22765.9	8270.25	33150	26911.8	23700	15763.1	19286.9	13887	16162.2	13124.5	13221.5	17957	9181.12	14580.9	8956	9566.75	8659.88	7654.75	7541.12	16572.8	5853.88	12063	6177.75	9673.12	4855.25	3523.12	4052	6872.12
41	OE7	1	16	429860	340532	95353.4	142552	198865	206474	108918	142054	164465	92598.2	99951.2	82502.8	54233	88908.2	73406.1	36156.8	40304.5	17321.5	26324.8	23889.5	27719.6	22531.6	18978.5	15209.5	17959.9	9514.88	16670.9	11941.2	11629.9	10213.9	10179.4	20621.9	8476.75	7291.75	10560.6	7278.88	6999.38	13168.6	9037.5	9347.25	5692.5	8484	4288.88	3497.38	4052.25	6204.12
42	OE7	1	20	583656	248481	83746.8	139419	234688	190922	112421	128910	141938	97106.4	101744	71895.4	57846.2	69792.5	52935	31409.8	38754.5	18673.5	23144.1	44312.4	26002.4	23329.9	21846.1	17356	15365.8	11382.8	15806.8	13903.8	11674.2	11252.6	8565.88	20448.4	7144.38	7914.12	8096.5	7373	6843.38	8089.88	5176.38	9415.88	5229.88	8052.38	4647.38	5133	3576.25	6206
43	OE7	2	0	647109	153879	87406.1	172161	193766	195005	116794	164712	129099	100708	97341.1	77989.2	54579.8	91861.9	64244.8	33341.2	33641	16230	24810.4	13424.6	24361	23856.4	59922	14313.6	15296.8	12163.5	16247.2	13182.6	12620.6	8685.5	8564.88	28986.6	8492	7398.5	10384.8	7076.5	4512.12	5666.75	9781.38	5055	5365	8840	5247.5	5206.62	3100.62	6582.25
44	OE7	2	4	632549	167453	131902	157243	202132	207409	127488	119582	142899	108971	91509.8	62782.1	51888.6	83616.8	41103	39992.5	30334.9	26043.9	32411.8	21938.6	29499.8	21813.4	18173	18019.9	19152	13000.2	14339.8	14171.4	12150.5	10080.8	8070.38	12291.2	7324.88	8025.38	8170.5	7732.12	3579.88	5452.25	3280.88	5614.25	5017	10117.6	5879.25	6422.75	2913	6981.75
45	OE7	2	8	614219	153319	141862	155950	206438	185287	152983	115273	202220	111815	66992.5	64246.6	60974.4	86331.5	41323.4	28111.5	27616	23666.5	24997.2	48456.1	33980.5	23507.1	21737	15176.9	17206.6	21051.5	10288.4	14174.6	11046.8	12374.4	9149.62	10430.4	8127.75	9270.38	6518.12	6173.62	4418.5	5786	9641.38	3731.75	4103.5	11237.8	4758.75	6171.62	2792.38	6357.25
46	OE7	2	12	702944	125375	118592	149553	184169	186582	120607	97144	153120	109424	104620	68795.2	60831.9	94150.9	39409.2	39158.1	38576	26198.4	28771	16242.9	35144.1	22454.8	17332.5	14717.9	14792.5	18305.6	14433.9	12959.1	13801	7668.38	8330.62	9274.75	6787.38	10026.5	6828	6921	5201	9661.88	8749	9787.88	4452.38	9792	4752	5213.88	3183.25	6024.25
47	OE7	2	16	620290	169068	89844.4	174938	219848	203833	146569	89798.8	169883	93550.9	87607	67158.1	62067.6	72569.6	37814.5	36724.1	56846.2	18912.5	27026	49411.2	27837.2	17142.4	16965.1	15543.6	16348.9	13973	13142.1	14025.2	10285.8	8372.38	8280.88	11893.4	6626.75	10967.8	12607.5	5669.5	4519.88	9489.5	16639.8	8018.5	3374.38	8449.5	5716.62	4696.5	3057.38	6352.12
48	OE7	2	20	553119	127537	103088	177032	212895	216457	133632	121049	152583	108848	87155	75289.9	73144	95710.1	45158.4	38408.9	52680.3	20233.1	27894.3	24888.3	31613.3	17612.3	17993.7	15160.6	17884.6	12413.4	13987.4	15647.7	14412.3	8432.29	8894	12827.4	9085.43	9865.43	13586.4	6472.86	6588.29	8439	9929.86	6609.71	4281.71	9355.43	5572.86	4661.43	3955.57	7290.71
49	OE8	1	0	137403	9103.88	113069	85410	152695	294808	173826	126316	87085.6	165198	224335	130374	85463.1	171381	96356.4	48412.1	22863.5	19953.1	37592.6	4718.5	42928.5	40984.9	40200.6	8780.38	31841.1	4573.5	26000.9	17335.6	17365.1	19038.4	28959.5	5935.12	14311.1	2316.38	4149.75	13765.1	17100.9	9495.12	7540.75	15665.4	11768	11662.8	5848.5	4601.5	8208.5	9713
50	OE8	1	4	290044	193751	126962	108209	174816	208914	191204	197457	189516	112506	129424	96336.6	54126.4	148540	75412.8	31089	23095.5	22187.9	23797.5	10931.4	31741.6	30581.6	24191	11389	19645.6	15102.2	20238.4	13825.9	14636.9	13767.8	12705.8	36714.4	12734.8	4702.38	6453.12	8720.5	9143.88	7379	14781.2	7458.75	7375.25	9576.25	3782.62	4519.75	6787.5	7366.88
51	OE8	1	8	407632	230531	138739	85796.6	177634	208939	107418	125261	186627	118173	143627	88787	68530.2	132751	55895.2	30022.8	22187	21686	25023.8	18000.8	35400.6	30271.8	23567.2	10868.5	18278.4	16231.9	16358.4	13396.2	13626.1	15276.4	11468.9	10004.9	11088	8701.75	6613.75	8103.5	9030	6450.88	7507.5	12275.8	6626.38	10339.8	4457.38	3971	4623	6571.88
52	OE8	1	12	452113	195087	116202	152201	195178	183884	118224	113062	202305	107533	104507	76849.4	84698.5	115854	57771	28067.4	27697.6	23503.8	24562.9	9855.12	34560.6	30875.2	26466.1	10878.9	20178.2	19568.1	13597.2	13763.1	16127.6	20928.6	12877.2	15927.4	10793.8	9011.5	5525.5	7498.62	10001.2	14017.2	5671.38	9846.88	5804.62	9305.38	4232.88	3782.5	4977.5	7391.62
53	OE8	1	16	497567	262349	112711	134680	197267	211066	100423	145061	130901	95355.6	133096	94320.6	60592.1	87681.6	46908.4	32621.4	34656.4	20350.4	25920	30321.5	26571.2	24519.2	20677.9	15073.6	14191.4	11304.6	18024.8	11539	11500.6	11820.4	16313.5	19043.2	10077.4	9618.75	6955.5	6835	7936	15534.4	7406.62	8749.38	5504.5	8711.75	5163	4087.88	4552.38	6281
54	OE8	1	20	490403	137270	116912	138647	220764	224623	105325	164143	147961	102072	112393	101572	61226.8	110407	46107.4	33189.6	37074	20575.2	25363.1	21958.5	29326.2	26788	24185.1	15354	15740.5	8613.62	18954.5	14132.6	16966	12990.2	11222.2	22766.4	10675.8	7071	7544.62	9047.62	8039.25	10458.4	11050.2	8647.75	5991.12	8979.25	5152	5120.75	4528.62	7757.12
55	OE8	2	0	652060	83571	142412	157566	198005	184813	128918	148973	105842	123660	109407	79209.6	53573	92228	46013.5	36352.1	37007.1	26060.1	27408.5	41242.4	21235.1	25818.1	21472.5	15453.4	16072.9	10388.2	16710	13221.1	12082.4	10187.9	10006.4	17644.5	10716	7275.38	4461.25	7344.62	6298.75	5539.75	12148.8	7066	4999.88	9241	3825.75	6218	3805	7050.75
56	OE8	2	4	620175	87830	167740	126231	201218	166268	144025	141950	166206	128542	81283.8	77288.8	57870	107372	45741	32235.8	33011.5	33704.2	26429.5	43165.5	27566.5	25867.2	20559.2	14395.2	16491.8	11983.5	14740.5	14001.1	13831.8	12232	9336.12	15181	9571.5	8200.12	4841.25	7177.88	4563.12	5507	8023.12	5582.38	4307.12	10817.8	5625.12	5333.12	2806.25	7839.25
57	OE8	2	8	552965	95254.6	145425	144367	211962	177106	155965	104714	195683	134076	89839.3	78655.6	60959.7	98888.1	40176.7	40084.9	29206.4	26145.4	31014.3	57430.7	36099.1	22416	19670	14858	18032	17562.6	14212.9	13771.6	11687.4	11777.7	11498.6	8914.14	7209	8622.57	5789.43	6930.71	4360.86	7201.57	33810.4	7069.71	4583.57	10343.9	5078.57	5662.43	3799.71	7104.71
58	OE8	2	12	544462	58443.2	133653	184461	216894	188064	152116	94838.4	187112	119381	90843.1	61080.6	72381.8	99603.8	47907.5	33798.5	27704.2	26837	26575.1	39578.1	43242.9	25547.1	21252.4	11416.6	18513.4	18862	13314.2	15423	15740.8	11312.4	8979.88	11938.6	8888.88	10746.8	5322.62	6884.25	5152	8921.38	5467.12	7956.12	4768.88	9743.62	6019.25	4560.88	3360.5	7449.38
59	OE8	2	16	666434	75464.9	135865	144825	160417	200446	111022	127706	97118.2	107989	148888	74153.9	69459	106957	41606.5	58528.8	39661.5	26424.5	41324.9	24131.9	27221.6	20401.2	16729.9	16752.6	16776.8	13114.6	16736.8	11926.4	12850.9	9491.38	10613.2	9998.5	5528	10204.2	11774.4	6657.5	4511.5	11238.2	4921.62	11880.5	4914.5	9339	5761	4542.25	3535	6884.5
60	OE8	2	20	613625	84891.5	131786	169788	197342	187950	132192	137459	111603	108428	113062	71234	68190.1	93750.2	42016.1	49896.4	53429.8	25559.1	34818.8	39188.2	30511	18710.2	20375.9	15142.5	16662.4	10793.1	15885.5	13112.1	11076.5	11273.8	8296.25	13510.4	6545.38	9549.75	8086.12	6591.5	7779.25	8127.12	8972.88	8510	4080	7725.75	6645.88	4641.75	4382.88	6087
	Function	Day	Hour	fumaric.acid	glycine	erythronic.acid.lactone	sucrose	threonine	dehydroascorbic.acid	alanine	glucose	serine	inositol.myo.	oxoproline	stearic.acid	ethanolamine	galactinol	benzoic.acid	glucose.1.phosphate	glutamine	threonic.acid	levoglucosan	proline	valine	beta.sitosterol	glycerol	shikimic.acid	GABA	glyceric.acid	palmitic.acid	N.acetyl.D.mannosamine.3	glycerol.3.galactoside	phytol	pelargonic.acid	fructose	hydroxylamine	malic.acid	putrescine	trans.sinapinic.acid	glycolic.acid	phenylalanine	urea	aspartic.acid	cis.sinapinic.acid	xylose	indole.3.acetonitrile	succinic.acid	lactic.acid	fucose...rhamnose
1	mnm1	1	0	124304	11527.1	113456	101806	166341	305166	198125	109387	97957.9	154837	211644	162806	69175.1	155586	99795.2	43016	26259.1	18055.8	31537.2	6220.56	42204.1	42941.6	41891.5	10517.7	29193.9	4214.44	29799.1	18271.8	19834.7	19416.1	19529.4	7219.25	15416.1	1935.38	4258.25	15475.9	16959.6	9336.69	14972.1	12826.9	12717.6	11514.2	5920.56	4978.62	8131.12	9497
2	mnm1	1	4	299271	177328	116032	119838	168083	218803	235591	143713	180841	110959	118496	105602	56522.4	140900	76356.4	32025.1	25982.9	18955.9	25578.7	7792.88	27937.1	34512.8	28519.7	11994.8	20275.4	17463.8	19775.6	15665.6	15609.6	15459.8	15241	27195.1	14532.6	4487.44	6230.62	10247.8	11668.2	7035.19	18305.2	7911.88	8164.19	9488.81	4422.44	3650.62	6083.19	7797.38
3	mnm1	1	8	367508	246757	118977	109702	191894	217657	172263	97056.8	233018	99412.4	114699	84808.9	54789.7	108499	58752	32561.2	32569.4	19361.8	24143.4	10418.2	33570.4	27480	25885.9	14610.8	16730.6	22465.7	16532.4	13828.6	15275.4	14853.4	13147	9916.56	10772.4	9022.06	5591.62	8182.94	9054.12	7035.69	15008.6	12432.9	6632	9745.94	4525.25	3293.12	4291	6901.06
4	mnm1	1	12	424362	238916	118126	145743	195507	194485	164177	114388	188181	98314.1	113844	79006.6	74800	96244.1	65871	31884.8	35133.1	21940.4	22958.7	11727.4	34940.5	25733.6	23408.4	13527.6	16491.4	18637.6	16001.7	13369.9	13079.1	18401.9	12930.6	19812.1	9095.88	8582	6022.88	7385.12	7491.44	15941.9	15699.8	11414.8	5824.69	9769.19	3722.19	3159.12	3874.06	6738.94
5	mnm1	1	16	500488	196221	113487	137106	209771	212248	121007	124865	162700	97352	118148	97854.9	65151.6	91448.9	53938.1	37214.3	39578.6	22418.9	27746.6	12734.1	29263.1	24893.2	23858.9	17415.2	17742.6	13799.8	17294.4	13184.1	13141.1	12420.5	9682.25	17991.9	9261.5	9546.69	7104.44	8169.94	8697.62	13548.5	9860.44	11026.2	5978	9248.38	4342.12	3759.56	4633.5	6911.06
6	mnm1	1	20	490458	95638.5	132093	155978	226778	219278	116654	151477	132844	106362	136891	84431.3	59834.4	104272	61942.8	36097.7	35765.6	27013.9	30305.2	12907	30906.8	29211.3	25144.4	16029.6	19203.9	11302.7	15417.7	14745.1	16218.5	13163.3	13555.1	22698.4	10341.8	8062.25	8322.69	8308.94	9564.44	9328	6517.62	9366.62	7004	9197.38	5511.31	4390.94	5415.81	7476.62
7	mnm1	2	0	626270	114011	118191	148185	181462	259664	127571	153502	112657	107425	116765	78574.2	50591.2	84481.6	55706.4	34464.3	44442.4	26444.8	30156.9	26381	22686.9	23623.7	23414.1	16909.7	16658.7	11627.5	13748.9	12458.7	11405.4	11890.4	8834.75	18907.4	9335.62	8411.88	5837.44	7223.06	7933.5	5951.81	14986.6	7087.12	4987.94	8489.44	4974.69	5589.06	3935.94	6205.56
8	mnm1	2	4	576627	118357	145931	145948	210967	202734	144414	162818	154555	113267	97641.2	65386.9	52981.6	91761.8	37472.8	35260.5	23498.5	27417	29623.5	30546.4	29618.6	23860.2	18646.3	16638.1	19103.5	13987.1	12813.3	14677	11995.6	11003.7	7337.44	16883.5	7976.06	7729.44	6056.38	6640.25	3883.94	5453.25	4645.44	7076.56	4597.69	10055	6292.81	5718.62	3015.56	7305.62
9	mnm1	2	8	794324	106286	148181	141106	180042	164197	146727	149736	150781	107452	82355.2	54625.4	52119.4	79588.2	36993.6	37752.4	36330.2	28319.4	29436.4	27946.2	26312	19168.6	15345.1	14794	16262.8	18453.9	11790.2	11895.9	7913.75	9096.06	8087.25	10090.8	6015.19	10074.4	5697.69	5451.38	3468.38	5380.5	3697.31	7187.69	3854	12468.9	4449.25	6019.88	2740.56	5697.12
10	mnm1	2	12	709487	57339.2	143276	160112	179395	201081	142750	110691	132583	103055	104510	67457.8	58868.9	93191.7	44420.6	43911.6	38545	26754.9	35705.6	17734.8	29547.8	21075.6	16515.6	16110.2	15905.8	18333.5	13685.5	12626.2	10862.1	9634.88	11275.8	10318.9	7138.5	9433.38	13509.1	6745.5	4533.31	9186.94	14971.2	8407	4740.56	10117.9	6911.12	5055.81	3354.25	5762.56
11	mnm1	2	16	551244	68921.5	126194	193511	218086	216109	157323	119713	148794	108063	104836	73528	68454.3	97253	34248.4	44946.7	45803.6	21784.8	34669.7	43495.9	33289.1	22531.2	19123.3	16680.4	19766.7	14620.4	14015.9	13448.3	10288.7	11829.6	7755.47	12800.1	8149.67	9701.8	11609.3	6515.93	5000.13	11422.5	23521.7	8225.6	4604.87	10366.8	7075.07	3885	3468.33	6658.8
12	mnm1	2	20	601367	80348.9	129901	185621	230720	196484	142039	116325	117030	111055	103556	65139.1	66006.4	90068.1	43576.8	48153.9	41374.9	25113.2	37463.5	49144.1	29223.8	19666.5	20568.8	18379.8	17332.2	13676.6	13682.3	14352.9	10075.9	9363	9246.44	14039.4	5862.38	9343.12	8586.25	6565.94	4951.94	8109.25	11043.8	7516.5	4515.06	9419.5	6406.31	4004	3041.69	6069.94
13	OE	1	0	136666	9957	107814	94160.4	181329	287125	197014	117225	99858.1	165998	209553	125390	83280.2	165760	103111	43926	20989.5	18333.8	36758.6	6093.75	46933.8	41278	39064.4	7743.06	32100.8	4487.56	24339.6	17834.8	16797.2	19448.6	23779.9	7094.25	14081.9	2339.25	4135	13292	16139.1	9545.44	9774.06	15060	11414.7	11978	5884.5	4897.75	7866.06	9943.44
14	OE	1	4	298699	206525	115332	113370	173828	206111	192128	192568	184766	115250	127522	94976.5	55671.4	135701	69919.9	30440.7	21666.2	19950.9	22656.3	11884.6	31174.3	28959.3	24559.1	11599	21451.9	15693.1	19609.4	14475.1	14310.9	13549.5	14518.4	40191.9	11588.1	5036.12	6796.06	8708.75	9736.06	7446.75	20473.4	8134.12	7313.88	9596.62	3612.19	4535.75	6100.94	7580.44
15	OE	1	8	399630	249665	122059	85415.2	181426	223308	122914	116111	203577	111107	121783	89433.9	62964.2	121986	64951.6	29872.1	28662.2	21371.5	25562.9	16563.2	36499.9	28866.9	23204.3	12267.8	18424.4	15319.8	16726.6	13424.2	14219.8	14915.2	11330.1	10316.2	11495.8	9708.31	7320.81	8336.38	8919	7229.25	11712.4	15208.2	6427.56	11352.8	4822.44	3768.44	4351.69	6868.19
16	OE	1	12	430209	244763	109574	133721	195058	200128	116884	113050	192748	103666	115696	78214.6	82045.3	109002	51213.9	29589.5	32959.4	22935.5	23664.4	9062.69	33855.3	28893.5	25083.1	13321	19732.6	16727.6	14879.8	13443.8	14674.6	19442.8	11029.2	15254.1	9874.88	9289.12	7092.69	7576.69	8771.19	15295	5762.62	10954.9	5991.19	9489.25	4544.06	3652.81	4514.75	7131.88
17	OE	1	16	463714	301440	104032	138616	198066	208770	104671	143557	147683	93976.9	116524	88411.7	57412.6	88294.9	60157.2	34389.1	37480.4	18835.9	26122.4	27105.5	27145.4	23525.4	19828.2	15141.6	16075.6	10409.8	17347.8	11740.1	11565.2	11017.1	13246.4	19832.6	9277.06	8455.25	8758.06	7056.94	7467.69	14351.5	8222.06	9048.31	5598.5	8597.88	4725.94	3792.62	4302.31	6242.56
18	OE	1	20	537030	192875	100329	139033	227726	207772	108873	146526	144949	99589.4	107069	86733.8	59536.5	90099.6	49521.2	32299.7	37914.2	19624.4	24253.6	33135.4	27664.3	25058.9	23015.6	16355	15553.1	9998.19	17380.6	14018.2	14320.1	12121.4	9894.06	21607.4	8910.06	7492.56	7820.56	8210.31	7441.31	9274.12	8113.31	9031.81	5610.5	8515.81	4899.69	5126.88	4052.44	6981.56
19	OE	2	0	649585	118725	114909	164863	195886	189909	122856	156842	117471	112184	103374	78599.4	54076.4	92044.9	55129.1	34846.7	35324.1	21145.1	26109.4	27333.5	22798.1	24837.2	40697.2	14883.5	15684.8	11275.9	16478.6	13201.9	12351.5	9436.69	9285.62	23315.6	9604	7336.94	7423	7210.56	5405.44	5603.25	10965.1	6060.5	5182.44	9040.5	4536.62	5712.31	3452.81	6816.5
20	OE	2	4	626362	127641	149821	141737	201675	186838	135756	130766	154552	118757	86396.8	70035.4	54879.3	95494.2	43422	36114.1	31673.2	29874.1	29420.6	32552.1	28533.1	23840.3	19366.1	16207.6	17821.9	12491.9	14540.1	14086.2	12991.1	11156.4	8703.25	13736.1	8448.19	8112.75	6505.88	7455	4071.5	5479.62	5652	5598.31	4662.06	10467.7	5752.19	5877.94	2859.62	7410.5
21	OE	2	8	585634	126222	143525	150545	209016	181469	154375	110346	199170	122204	77654.3	70970.8	60967.5	92191.3	40788.3	33699.1	28358.2	24823.3	27805.2	52644.3	34969.2	22997.9	20772.4	15028.1	17591.8	19423.3	12119.8	13986.5	11345.7	12095.9	10245.8	9722.8	7699	8968.07	6178.07	6526.93	4391.6	6446.6	20920.3	5289.47	4327.53	10820.6	4908	5934	3262.47	6706.07
22	OE	2	12	623703	91909.1	126122	167007	200531	187323	136361	95991.2	170116	114403	97731.6	64937.9	66606.8	96877.3	43658.4	36478.3	33140.1	26517.7	27673.1	27910.5	39193.5	24000.9	19292.4	13067.2	16652.9	18583.8	13874.1	14191.1	14770.9	9490.38	8655.25	10606.7	7838.12	10386.6	6075.31	6902.62	5176.5	9291.62	7108.06	8872	4610.62	9767.81	5385.62	4887.38	3271.88	6736.81
23	OE	2	16	643362	122266	112855	159881	190132	202139	128796	108752	133501	100770	118247	70656	65763.3	89763.2	39710.5	47626.4	48253.9	22668.5	34175.4	36771.6	27529.4	18771.8	16847.5	16148.1	16562.8	13543.8	14939.4	12975.8	11568.3	8931.88	9447.06	10945.9	6077.38	10586	12190.9	6163.5	4515.69	10363.9	10780.7	9949.5	4144.44	8894.25	5738.81	4619.38	3296.19	6618.31
24	OE	2	20	585389	104793	118393	173168	204600	201254	132864	129801	130727	108624	100972	73126.7	70501.9	94664.9	43482.5	44535.5	53080	23073.7	31587.3	32514.9	31025.4	18197.9	19264.2	15150.9	17232.7	11549.3	14999.7	14295.4	12633.2	9947.73	8575.2	13191.7	7730.73	9697.07	10652.9	6536.13	7223.47	8272.67	9419.47	7623.2	4174.13	8486.27	6145.13	4650.93	4183.47	6648.73
Standard Error
Index	geno	day	hour	fumaric.acid	glycine	erythronic.acid.lactone	sucrose	threonine	dehydroascorbic.acid	alanine	glucose	serine	inositol.myo.	oxoproline	stearic.acid	ethanolamine	galactinol	benzoic.acid	glucose.1.phosphate	glutamine	threonic.acid	levoglucosan	proline	valine	beta.sitosterol	glycerol	shikimic.acid	GABA	glyceric.acid	palmitic.acid	N.acetyl.D.mannosamine.3	glycerol.3.galactoside	phytol	pelargonic.acid	fructose	hydroxylamine	malic.acid	putrescine	trans.sinapinic.acid	glycolic.acid	phenylalanine	urea	aspartic.acid	cis.sinapinic.acid	xylose	indole.3.acetonitrile	succinic.acid	lactic.acid	fucose...rhamnose
1	140	1	0	27818.5	428.401	26715.4	12375.7	7954.88	10003	12628.6	5402.62	9196.78	8308.69	14328.5	13666.6	2138.65	9230.23	18311.9	4185.06	3587.16	4322.32	2690.16	1835.98	4505.72	2126.22	1762.94	786.715	1166.08	561.891	3048.83	1076.77	9004.58	740.995	2784.23	905.13	1560.08	296.753	833.515	689.383	1949.6	656.227	2222.06	2442.11	558.412	1026.65	531.929	602.346	625.611	431.761
2	140	1	4	26433.1	85275.6	22080	10978.2	13371.8	34975	56999.6	25923.2	18181.9	14129.3	19948.2	11732.2	6210.35	23484	11653.7	2797.63	2690.68	3376.73	1826.34	1818.71	3287.27	4000.63	2650	1035.22	2411.2	1458.13	2721.07	1786.71	3369.48	786.857	1869.91	7350.97	1947.05	436.379	763.898	1357.44	749.91	897.699	10132.5	989.291	1065.78	701.821	680.321	165.704	890.432	855.265
3	140	1	8	47553.1	127204	18634.7	14514.9	15016.5	38928.4	23998.8	11699.7	44533.3	13367	12913.7	10974	7537.13	11879.7	9196.7	2173.93	7486.07	4636.72	2698.57	3291.86	4711.51	3617.61	2726.95	948.434	2973.34	3478.45	1816.95	1501.3	3411.68	2119.53	2173.64	1560.64	1182.83	913.473	815.681	1146.38	514.547	688.804	8272.51	1609.19	729.18	1020.05	597.86	218.996	352.092	859.656
4	140	1	12	51094.7	79095.3	20976.1	7202.06	15951.6	34760	13476.3	12749.3	41091.1	10116.8	19277.7	11775.4	7591.26	10278.3	24970	3298.1	4005.79	5118.95	2124.85	6910.01	6557.78	1877.96	1190.74	2026.07	3154.78	2163.32	2116.82	1936.72	2784.51	2071.03	2005.53	4509.17	1193.01	606.27	744.067	1012.31	799.241	1289.93	14129.7	1827.53	944.282	842.301	314.513	259.867	354.603	707.987
5	140	1	16	71245.1	107373	16717.2	16380.8	14465.8	33332.5	11495.3	10304.1	17753.2	12014.6	14592.8	16636.9	8625.52	17316.1	9084.11	3382.41	5904.49	5967.35	2657.07	7723.23	3792.59	3919.86	3914.93	1327.57	3175.42	2234.75	3428.04	1969.02	3888.65	1354.89	1928.95	3208.22	1768.38	987.908	874.801	1216.25	1220.29	885.57	2523.85	1500.86	939.546	600.115	384.734	315.647	790.833	1099.08
6	140	1	20	88356.7	57090.4	31732.4	19414	14589.5	41179.7	10525.6	52219.5	9842.42	9101.49	23851	13793.1	7526.14	22233.8	7928.28	3738.73	6367.46	8146.39	2934.28	8762.19	3277.65	4515.24	3946.08	1707.62	2203.73	1155.47	2446.28	2241.5	5804.26	1782.4	2650.03	13113.7	1283.47	1010.44	2075.72	1453.66	1014.86	1697.63	1529.92	915.012	1945.49	803.249	409.033	697.096	753.727	869.997
7	140	2	0	73151.7	51605.9	28492.1	9685.71	18981.6	38547	17816.2	15521.3	11192.6	9553.79	9796.92	12482.1	5721.4	17141.9	23246.9	2870.22	8026.86	7022.49	2576.05	32863.1	2719.02	3810.79	2275.53	437.67	2453.3	759.015	2425	1616.11	2437.52	1947.26	988.463	1066.88	2125.6	2022.8	1501.59	1372.46	1133.26	492.822	11409.9	1596.75	889.484	637.621	967.284	980.072	490.406	757.417
8	140	2	4	60631.8	71467.2	30947.9	7383.08	19392	37885.4	4210.58	12616.2	15808.8	8843.24	16288.2	8912.05	6284.96	11468.2	6449.27	3787	3355.43	7137.44	3345.86	15005.2	2947.08	2822.72	2540.73	2298.32	2735.18	793.241	1882.37	1364.73	2080.48	1820.91	1550.04	1840.01	868.891	852.03	1131.21	662.623	914.608	266.245	644.813	1526.31	648.216	1436.43	935.858	1059.91	363.367	738.617
9	140	2	8	60749.8	44033.9	24967.5	6408.7	12878.2	17485.8	10473.3	7004.08	11473.6	5364.56	12102.5	7013.57	10604.9	9576.61	5106.8	3963.17	6025.83	6171.49	3295.6	12290.5	2216.8	2748.75	2035.51	2063.69	3356.59	1005.47	2087.67	1095.19	1040.57	1625.68	2493.68	436.925	874.035	1283.62	421.854	801.271	854.966	171.788	515.942	1242.87	540.277	804.686	430.163	687.653	373.796	479.631
10	140	2	12	49867.5	7645.14	40154	8644.03	14152.9	22702.3	10111.1	16057.6	12924.9	7392.28	15193.7	12609.6	5843.63	10924	7578.74	2474.98	3901.06	8742.68	2358.12	7958.35	2308.56	2267.44	2159.87	3062.81	1610.46	1445.44	2124.2	763.785	2998.27	1141.58	2546.7	1607.34	1422.36	1390.49	6543.8	800.056	1391.76	469.001	2778.07	2235.52	662.17	1281.91	396.541	667.096	470.035	566.396
11	140	2	16	62473.4	25696.7	38188.3	11558.1	11152.7	23483.4	15419	19481.3	9871.45	12897.3	16781.3	11563.9	4109.02	12831.4	8054.66	6982.19	6788.8	6369.33	5526.09	15185.3	2967.34	3581.72	3241.19	2155.62	1669.7	2502.27	2376.35	1171.02	2262.65	1494.06	1042.64	673.499	2253.41	1674.01	3669.37	892.736	1739.02	792.416	19525.6	1484.57	815.386	2919.55	1784.67	634.358	860.215	493.908
12	140	2	20	46824.2	45491	27977.8	6388.6	15403.2	24340.6	13714.1	19016.9	6857.65	9250.8	17897.1	10472	4737.6	9759.9	6908.02	4273.56	3387.03	6683.86	3909.02	30926.4	2469.69	2413.46	3924.93	1170.57	1484.39	527.242	2037.95	847.406	1136.7	839.873	1306.92	2033.23	1611.27	1668.83	1316.59	838.47	1370.25	546.856	12615.6	2459.58	692.656	1464.16	739.109	663.536	547.038	543.168
13	695	1	0	30100.2	549.929	25652.7	8739.26	17239.5	28002.3	17308.8	12026	22467.3	6554.15	14671	20840.8	3102.65	11236.3	20762.5	5003.47	10089.6	5039.44	3955.58	2166.16	3659.8	1184.08	4340.14	1081.56	2089.88	954.878	2433.19	1713.08	2161.19	1961.8	2083.24	1047.77	4416.36	383.712	503.969	885.132	3383.84	379.183	14077.4	1509.64	1135.86	1463.39	681.142	505.494	940.62	599.885
14	695	1	4	37160.5	33282.2	26934	17109.9	12195.1	20510.1	19008.2	10717.6	13018.3	6128.59	12893.9	10339.7	7779.51	9185.54	16831.6	3054.03	4263.93	5819.21	2202.38	2104.57	2466.34	2241.35	1885.91	1694.21	1230.36	2747.26	1706.76	1162.73	1496.94	1535.92	4381.77	2155.42	1000.43	583.961	828.262	286.961	1202.95	490.5	8210.33	1420.22	352.721	643.852	721.236	461.36	409.764	539.498
15	695	1	8	23003.2	41837.8	28707.6	8594.44	12994.6	18243.4	18034.1	8440.58	17200	8856.66	14543.7	9697.06	4680.3	10278	5447.79	4849.93	4287.84	4562.74	3239.57	2282.39	1710.27	2493.64	2151.14	1054.45	2086.77	2084.67	2111.9	1396.49	2241.31	1621.18	1766.12	417.847	1330.37	1664.42	397.079	501.516	625.817	511.524	2390.39	4781.1	267.684	868.206	957.688	360.839	217.347	411.389
16	695	1	12	22488.7	68742.7	25601.7	13087.3	11859.9	28884.5	9780.6	8784.77	11763.7	9849.52	17662.3	11697.6	7283.07	14966	8208.05	3649.33	7805.41	6147.52	4440.25	1784.52	4266.4	4149.63	2817.3	2161.54	1564.55	4791.06	2405.82	1258.75	1323.55	2650.68	4123.8	3163.37	1229.49	1520.16	547.443	550.665	967.026	1948.85	1036.44	3028.61	818.706	1636.99	490.745	351.652	296.863	744.249
17	695	1	16	34667.3	25960.4	31922.1	15087.7	16358.3	26989	6411.1	11672.5	29447.8	5545.32	19898.6	13948.4	3195.54	9309.29	17093	4989.14	8512.17	6477.13	4182.78	1858.74	853.484	2347.66	982.383	1594.59	1479.57	1311.81	3063.09	950.649	1348.89	813.824	2123.87	2489.25	1331.32	1448.81	758.759	817.379	641.329	749.046	4364.81	3622.96	552.761	1048.84	564.894	544.216	489.213	445.016
18	695	1	20	39490.3	12351.1	35408.1	6714.07	9210.65	14005.1	7990.81	8826.68	16062	4118.68	12676.4	10098.2	4292.32	11073.5	18010.4	5406.84	6100.4	8469.56	6237.37	1423.76	2408.07	2672.69	2175.1	3413.56	1789.11	1234.02	1186.37	1335.43	2647.31	2022.13	3714.28	1673.59	973.065	1232.87	851.63	621.363	622.123	889.867	1370.34	1383.32	564.648	1027.79	635.645	641.293	393.481	670.297
19	695	2	0	62085.3	30660.1	26039	11182.8	13859.4	140918	14818.5	18257.9	12521.8	9562.46	26163.5	9290.01	4017.73	12557.7	4997.61	4233.49	6997.63	7322.07	3515.86	684.843	1572.47	3014.29	5379.84	1429.87	1977.33	1635.71	2050.06	1168.46	1994.16	1618.7	1030.74	2515.47	1109.15	1300.55	840.547	402.626	724.816	532.814	4430.82	2125.89	383.512	530.368	818.674	882.522	204.006	350.098
20	695	2	4	56831.2	9070.77	38950	15906	13810.7	21817	11319.1	34200.1	10910.3	6069.18	19478.4	7031.11	2479.24	10179.4	2689.17	3954.22	3058.12	7477.9	4570.91	6553.01	2076.24	2773.37	2465.47	1224.56	1337.5	1458.02	2190.91	1763.89	1855.18	1490.06	963.86	2568.48	1291.47	1248.26	692.932	527.011	963.302	807.278	1398.07	1522.34	237.454	2174.36	1221.74	917.838	365.768	524.299
21	695	2	8	60233.9	8194.79	23165.7	12697.4	11086	12089.1	17377.9	41950.5	11864.1	7468.27	7642.7	6117.26	5680.3	8711.94	8637.77	3046.2	5905.24	5303.87	3346.95	7879.35	1694.77	1901.17	1448.92	1163.92	894.271	2785.64	1392.2	873.429	618.868	1284.11	1390.74	1261.65	699.979	849.735	1045.91	153.93	801.526	429.781	686.682	1274.19	269.222	5005.8	302.654	589.73	272.301	267.37
22	695	2	12	80578.5	15333.4	28107.8	22707.5	10309.9	20131.4	22253.4	15878.8	15004.3	8510.18	23151.4	4825.7	2500.02	8052.73	9113.6	5067.55	4572.37	6621.41	4995.28	5355.3	1642.66	1584.41	1709.95	1351.22	1583.61	3606.02	1084.87	948.056	1285.3	1237.68	2932.53	664.194	912.447	2082.36	1812.08	350.375	899.717	392.685	19234.4	2657.36	213.044	539.048	943.394	582.693	379.222	266.351
23	695	2	16	56018	21833.7	22032.2	17183.1	14148.9	26972.3	30215.8	9291.82	16861.4	12645	11679.6	11935.1	3431.67	7770.79	3031.75	2723.06	4848.44	5958.57	1897.74	40704.1	2409.22	2834.45	2087.89	1174.41	1286.39	2272.45	2437.27	376.476	1054.93	1284.56	1042.52	753.346	1029.69	2843.65	4151.33	232.114	1141.1	842.069	4623.63	4104.04	341.996	854.112	1183.22	509.215	520.296	404.079
24	695	2	20	40827.7	6425.75	28358.2	11506.5	11555.8	11276.6	13007.9	6530.1	8072.14	6366.06	14511.1	9199.23	2299.93	7686.77	15711.3	7123.09	6430.21	5665.74	6013.02	15191.3	1234.16	2223.5	3490.15	1764.51	848.35	1316.47	1734.4	879.159	961.618	1217.6	944.459	2060.01	1153.43	1947.49	2121.41	497.361	1538.17	693.517	929.198	1222.29	294.726	882.339	848.846	368.12	583.012	326.213
25	Col-0	1	0	29897.3	506.018	34746	12885.7	14452	18456.4	19701.5	28234	13001.6	6123.99	22440.7	14108.4	6350.79	10274.8	7088.51	6199.54	5028.11	5758.87	6551.2	1771.42	3818.87	1772.81	2126.52	1577.54	3449.99	450.374	1611.06	1251.62	1433.5	2016.04	642.38	518.03	2002.4	418.389	259.079	1041.46	1345.87	348.476	21752.7	2806.23	585.904	930.41	557.301	811.027	573.806	402.289
26	Col-0	1	4	21759.8	83434.4	18197.3	7942.41	16009.4	30426.9	17054.7	33647.1	11174.1	10550.7	20816.9	11966.3	8188.46	17725.1	5410.49	5147.66	2741.48	3967.6	2662.45	27519.6	6112.87	2665.1	2439.23	1048.96	2034.91	1309.01	2682.99	1626.79	4257.53	1505.96	1230.51	8463.64	1391.54	270.301	1405.22	1215.36	538.164	628.174	5109.1	1546.75	573.238	1549.87	556.545	232.179	482.378	918.599
27	Col-0	1	8	44498.5	87045.5	23996.6	7708.76	7386.49	34539.3	20704.8	12680.9	20185.8	13800	24881.5	6732.44	8012.24	11148.2	22888.6	2752.8	6324.32	4724.19	2461	1118.94	3211.35	3621.06	3129.87	1780.71	2572.84	1687.46	2073.24	1065.77	2566.75	1966.61	5226.88	4959.12	1967.21	3163.19	892.532	1501.32	1531.62	588.411	7198.62	6879.66	1161.39	827.217	615.935	209.102	1054.43	588.099
28	Col-0	1	12	69738.6	68173.7	26338.2	18745.9	9174.7	23646.8	16004.7	13606.3	33347.6	10519.6	19457.9	12698.1	5738.21	15741.8	27080.8	2991.74	8729.28	6886.91	1212.35	2604.3	3016.72	3592.31	1576.19	2205.06	2974.53	1424.19	2998.33	1445.28	3337.68	2290.12	2870.06	4688.51	1572.88	1352.24	519.553	813.495	1124.29	885.132	20384.6	3016.02	894.536	610.101	605.187	535.68	582.816	745.593
29	Col-0	1	16	58368.3	57424	23691.8	11080.8	17282	24683.6	23639.4	20087.6	14221.5	11105.9	16939.9	9775.18	8045.37	19244.5	23001.3	3527.1	4766.44	5484.74	3697.68	5493.95	2283.55	3773.52	2787.91	2106.3	1900.24	1556.11	2176.03	1375.31	3896.43	1590.07	8576.8	5424.2	1881.07	2583.75	637.538	823.112	1193.59	712.822	5496.62	4050.13	913.345	727.79	686.738	307.959	683.782	551.964
30	Col-0	1	20	73201	35500.9	30245.9	4836.98	11573.5	32815.2	13475.1	11412.1	18584.7	11473.2	13238.1	13080.7	5286.23	17191.4	9715.97	5291.89	11232.8	8321.31	4793.45	711.351	872.229	3613.27	2232.09	1200.64	1636.12	773.22	2378.63	1022.56	3004.05	971.22	2703.34	3215.16	1164.02	1432.72	936.775	1014.36	748.81	1080.96	18676.9	1485.73	650.272	601.865	543.267	562.123	553.885	794.047
31	Col-0	2	0	58646.2	34416.6	33422.6	7530.44	17416.2	18943.2	14682.7	44737.1	23035.1	9402.11	9855.82	4318.84	4381.62	14788.4	4979.32	3474.06	6427.83	6813.86	3412.51	3453.39	2545.04	2052.05	821.117	2800.84	2611.63	905.379	954.408	1034.58	3679.56	1239.35	838.315	6398.72	939.335	1781.59	759.698	570.97	437.471	1307.87	4738.55	878.366	610.01	791.822	829.588	958.037	250.48	410.718
32	Col-0	2	4	38533.1	34730.9	32990.6	12703.9	12972.6	19820.4	12322.7	13067.4	18441.4	7823.72	8561.67	8973.97	5495.76	18136	17161.2	3071.79	5173.5	7555.65	2589.2	6804.79	2369.88	3148.76	2858.67	2555.14	2496.3	1149.7	1712.85	1236.35	4973.56	908.473	1141.33	2504.8	1225.45	1864.04	724.744	651.832	1253.81	558.759	1673.47	845.421	583.254	644.659	369.287	908.547	577.154	477.52
33	Col-0	2	8	45489.4	14491.8	27598.1	10563.7	19708.1	21064.8	11868	10882.2	7771.12	4150.08	6290.5	8887.06	7199.8	10772.3	3336.95	4863.55	3406.29	5853.13	2296.47	11266.3	1908.91	2289.16	1674.96	1058.17	1648.96	1694.78	1664.93	375.789	1755.4	2531.25	341.105	621.134	1172.23	1504.81	937.971	389.554	964.333	307.376	2404.92	1349.17	293.059	616.524	448.54	827.536	282.478	500.641
34	Col-0	2	12	55209.6	10711	33739.8	13854.7	12004.2	17846.9	17731.5	17353.5	14056.9	5762.74	12603.8	11252.8	2896.83	8193.89	5650.96	4297.12	6058.95	6356.29	2196.88	9128.32	2457.48	1505.77	1783.14	1801.52	1732.44	1544.21	1885.93	398.829	1514.39	435.281	1309.74	1365	904.073	2388.54	325.762	415.021	1046.83	516.607	2031.7	3260.43	487.901	1020.82	421.832	694.171	500.829	334.844
35	Col-0	2	16	115761	11142.1	33537.4	18123.8	22752.4	22416.5	19502.1	6252.53	33970.5	7687.24	10284	8981.93	4239.1	20192	5615.72	5716.84	2767.51	6026.78	5116.57	6293.15	4432.91	3751.87	2134.01	2637.67	1938.28	2118.2	1889.54	1084.77	3844.94	2362.56	1915.95	1740.3	2185.47	3218.61	4649.67	589.844	1254.8	762.483	1285.45	2256.4	261.126	664.206	1403.33	717.997	538.213	654.301
36	Col-0	2	20	63491.5	10665.4	37794.1	10223.1	15692.2	20645.7	16984.4	10452.5	23923.3	6412	9999.8	12552.9	2667.02	21617.5	4385.22	5708.19	6451.93	6614.88	6058.63	11413.8	1421.41	3223.67	1849	2837.83	2133.03	1082.88	2293.21	929.648	4100.89	785.217	2102.87	895.07	1770.54	2121.59	2042.41	767.243	1524.77	644.44	4318.53	1191.96	488.537	1400.1	1815.97	679.553	666.397	225.221
37	OE7	1	0	29061.8	356.018	24113.1	9386.83	13663.5	17983.3	38343.3	7553.53	15203.1	12972.7	24567.3	16192.4	5019.96	13663	26810.3	3030.73	2709.49	3246.08	2530.66	2566.84	5082.23	2691.13	1185.25	1697.07	1220.93	644.732	2246.87	1269.39	928.486	1765.36	1435.54	740.296	2370.17	437.623	317.312	656.71	1594.19	766.477	4898.86	2121.87	1010.41	1058.3	700.554	827.049	717.037	420.618
38	OE7	1	4	37290.5	81425.4	15962.4	15233.7	12572.8	30148.4	28553.7	48910.6	24496.3	16418.8	26108.3	12276.9	8278.53	14726.9	11768.3	3569.87	3738.85	2969.91	1869.16	5223.26	3988.66	3210.68	4018.99	1804.42	3150	2296.14	2062.53	1871.86	1609.23	1701.04	3788.78	17026.7	1346.69	511.006	999.94	1547.66	1570.49	635.482	18967	1534.59	1305.63	564.359	607.314	347.775	910.516	704.002
39	OE7	1	8	36831	106255	10814.7	11093.4	11195.3	33677.7	8651.89	11402.2	22867.7	10961.6	19105.1	11353.9	7182.67	11742	27787.2	3237.73	5481.41	3836.49	4138.49	4378.04	3787.15	2814.93	2619.15	1300.37	2394.8	1892.81	2090.11	1299.05	2828.13	2077.21	835.357	1278.21	2188.97	2868.58	1313.32	1263.53	1138.79	803.787	6680.37	5479.83	932.95	2313.07	1119.67	268.046	546.606	533.665
40	OE7	1	12	58490.1	95318	22699.7	13062.8	7280.59	36138.9	7720.12	15134.7	19317.1	10683.8	18751.8	6387.97	3462.95	9805.78	5262.49	6408.62	6123.72	5981.64	3595.04	2327.27	3702.06	2707.55	1981.88	1083.68	2599.2	1740.46	1832.1	1697.79	1992.84	2058.51	1358.32	2234.72	1195.68	1727.86	658.11	1157.52	563.102	1298.12	873.561	3825.85	983.922	905.445	675.411	479.627	374.079	604.934
41	OE7	1	16	50357.1	120913	22910.3	12988.3	9670.92	48250.9	6373.81	20834.6	16277.3	9510.28	18208.5	12107	7664.34	12473.9	24813.8	11976.4	5832.78	4698.94	8032.54	13306.8	3564.55	3182.2	1993.61	807.361	2974.11	1030.72	2504.61	1070.22	1998.68	1104.79	1517.27	3271.36	922.34	1081.57	1545.29	1275.27	840.949	502.633	4364.22	2492.18	1253.61	834.186	514.132	500.035	604.984	765.228
42	OE7	1	20	69029.1	94147.9	16405	20555.9	30178.2	33407.7	8827.14	10252.1	13156.2	5989.36	18789.5	14283.7	7933.33	10904.1	11186.4	2749.67	6750.45	4570.46	2165.16	21665.5	3762.71	3216.08	2632.09	838.056	2594.26	1938.71	2679.17	1469.17	1965.32	1702.91	1146.59	2881.92	1420.59	1206.26	507.403	1052.9	655.952	525.067	1780.27	1815.33	897.281	800.788	693.009	841.806	505.249	603.199
43	OE7	2	0	64035.1	68773.4	17820.3	9751.58	18390	32773.8	10339.1	25577.6	12974	9531.93	17903.9	14726.8	5702.01	16326.9	16950.4	3438.72	3642.55	4230.19	1998.77	6118.12	2513.31	3566.92	40793.6	2062.59	1806.66	1305.02	2863.73	1451.46	2544.9	972.244	976.311	8902.08	1532.01	1058.02	3559.54	973.581	1172.23	644.891	3464.9	772.802	1010	610.466	771.613	484.472	421.125	883.642
44	OE7	2	4	69235	59691.8	23917.2	12514.9	18005.9	35994.8	8671.46	7865.74	10825.3	5413.5	11417.3	10175.4	6570.95	12699.4	7013.9	3043.95	4471.43	7483.08	3424.77	4538.28	3985.9	3329.48	2588.77	1003.6	3124.07	1425.43	3252.22	2075.95	3182.46	1036.25	1431.62	636.647	1219.6	1272.89	1503.79	1093.55	846.053	516.725	868.032	1180.82	572.864	598.747	1637.61	1158.77	374.857	721.504
45	OE7	2	8	71292	65611.3	31593.6	9086.5	15652.7	26549.7	12778.1	17444.9	25451.4	8072.33	10089.8	10492.5	9063.76	17485.8	5826.12	2562.55	4744.04	5256.87	3434.56	23761.1	4547.74	3587	2537.75	1412.68	2466.08	2114.62	1618.98	1410.43	2247.87	2577.93	1373.64	896.472	1576.24	1235.74	592.923	855.236	1200.88	996.829	4842.53	694.756	742.374	1997.56	426.248	1105.43	486.639	559.247
46	OE7	2	12	93960.9	41148.5	27215.6	10484.4	8521.01	33047.3	9424.84	11883	19480.2	10164	22957.7	11513.2	5298.5	15340.8	6675.87	5890.64	3716.08	6874.11	5825.45	6902.32	6499.31	4511.17	3144.71	1013.09	1711.56	2434.68	1976.94	1449.38	3935.56	1065.31	1257.3	819.392	1371.11	1414.29	1161.24	1332.94	1678.54	1087.23	3422.91	3013.99	781.344	1742.61	540.401	679.003	816.932	661.046
47	OE7	2	16	57890.7	60424.1	23195.5	9129.42	18620.6	17001.3	14526	8476.78	24569.9	9626.06	23676.5	7480.13	5232.64	10147.9	5328.33	3545.25	11538.3	6104.43	1506.06	21031.7	3732.02	2585.79	2894.54	2139.29	1934.43	1053.47	2186	1527.97	1825.56	958.757	1384.01	657.541	1406.24	1741.9	2852.25	546.285	1383.84	834.114	6530.83	2142.84	434.678	865.069	585.82	646.325	560.926	806.829
48	OE7	2	20	73722.5	66516.1	17184.9	10061.3	17952.5	29351.7	8157.52	10021.1	9111.57	13587.1	8311.3	18314.4	5159.83	13149.3	8076.81	6332.77	7158.43	4949.22	4407.34	11237.7	3328.27	2694.84	3414.58	1332.46	2651.35	1299.46	2970.83	1730.47	3332.89	1177.35	1763.1	1047.82	1961.29	1453.72	4647.61	1012.12	1371.2	737.418	3252.55	1436.34	613.256	1479	612.945	928.659	958.1	700.658
49	OE8	1	0	38822.9	452.596	24861.6	5875.88	9850.81	19789.1	14655.3	19378.5	6279.58	10536	24655	11703.6	3688.46	7338.33	25581.9	6977.92	7269.73	5770.45	5553.35	1096.24	3881.48	1833.88	2910.75	1061.35	2157.33	707.883	2643.13	1267.59	2101.86	1561.92	8308.12	393.557	2134.82	426.49	628.878	534.001	1735.03	898.918	1019.62	2254.18	875.338	1806.02	983.555	630.681	490.58	377.027
50	OE8	1	4	29750.4	70069.7	25437.5	20162.1	18580.2	26843.7	20855	43839.9	19135.9	9252.32	18614.4	13412.8	4340.91	24081.7	23257.4	2575.29	2150.46	5176.36	2748.1	2795.46	4441.83	4866.47	2412.02	1598.06	2697.44	1877.12	2497.28	1563.57	2335.36	1215.67	1899.58	13969.4	1909.96	702.528	848.785	1163.31	543.251	518.403	9129.2	1483.16	697.319	736.171	476.999	246.951	1798.4	519.097
51	OE8	1	8	41013.3	83558.4	20488.4	6240.22	6809.89	23300	10883.5	11769.7	13126.7	11729.9	32051.6	13419.8	12921.5	10963.3	7203.69	4111.24	2808.01	3751.6	2744.33	9673.78	1734.26	3437.32	2125.1	2120.49	2064.02	2013.68	2502.26	618.205	1145.33	2412.5	1055.88	1978.44	1534.57	1352.1	272.282	843.008	1032.05	829.003	2012.35	2478.3	630.629	828.793	371.826	186.104	581.188	375.258
52	OE8	1	12	58177.7	60939.6	23940.1	17183.6	9633.19	26075.8	11629.9	9818.84	22703.6	9677.64	10693.8	11884.9	7794.45	14538.5	8429.14	2159.09	3817.07	5628.71	3180.48	4447.09	5045.39	3507.47	2022.46	2385.15	2479.7	3603.04	1815.84	1487.33	2640.52	2823.25	3668.98	3454.87	1372.61	1085.49	608.101	857.231	991.165	913.336	1061.5	852.3	1039.37	813.503	570.177	311.001	464.549	687.528
53	OE8	1	16	61236.1	90905.4	25720.4	11393	14000.2	43899.4	13074.1	6067.54	12789.4	7308.98	29019.7	17214	5298.25	13646.1	9425.96	4924.87	3971.78	5593.66	3741.22	19890.8	2005.72	3221.01	2614.55	762.933	1923.05	2200.38	3548.81	1204.51	2274.97	1115.9	7291.07	3647.88	1559.73	2196.54	590.513	1049.92	1020.44	340.324	1581.61	1964.13	1083.11	980.811	940.87	306.062	688.477	750.987
54	OE8	1	20	77454.7	51165	21183.3	15005.5	15136.4	35449.2	10238.7	27569.6	15525.1	7020.41	21574.2	16046.8	6934.37	17203.6	6025.33	3311.58	5865.29	4631.36	2805.53	14563.2	3377.22	5247.03	3415.22	1027.23	2461.71	718.177	2214.82	1112.55	3494.56	2107.21	1916.76	4556.31	2088.21	945.102	1012.43	1524.01	835.286	752.117	4218.61	1834.28	903.603	1518.13	965.366	554.715	744.077	765.314
55	OE8	2	0	81660.7	27289.1	29752.1	14693.1	19176.9	30298.6	19495.5	19708.1	13868.8	8773.93	21856.6	12249.8	6437.05	19701.6	8416.98	3810.32	8107.42	6104.89	2097.84	19061.4	2816.69	4113.06	3550.96	707.642	1953.34	945.878	3707.15	1306.26	2895.02	1604.02	2077.56	3841.75	2684.67	861.246	538.229	854.64	2007.1	554.438	6288.77	1299.76	776.985	914.317	486.097	633.253	810.928	496.673
56	OE8	2	4	48716.2	34155.5	23342.2	11584	11847.2	23398.9	14798.2	9183.16	14503.2	7845.11	12450.9	10756.3	5555.52	17751.4	5620.76	2846.22	3596	6085.13	2802.25	19281.7	2577.47	3481.81	4345.77	872.496	1738.37	837.991	2453.13	1096.8	2686.38	1902.36	1422.49	1851.8	1392.88	1059.35	437.752	1034.62	1335.22	330.881	2668.92	1331.14	767.614	862.829	1691.04	637.436	411.63	631.67
57	OE8	2	8	60047.9	39627.5	24204.4	11323.5	13359.9	16700.6	13350.4	13845.7	21605	10675.5	17609.3	11084.4	5218.74	10109.8	5838.42	4634.09	2525.95	5241.09	3261.57	17343.9	3863.08	2561.62	2543.52	995.771	2502.24	2181.68	2517.65	1068.35	1528.68	1361.91	2498.36	577.136	417.897	1688.12	520.437	802.028	1003.18	660.985	23063.7	2543.11	598.545	1134.07	590.758	720.134	654.528	591.93
58	OE8	2	12	81156.5	16178.3	27391.3	20915	13127	22611	18319.9	9852.92	16569.6	5499.23	17387.7	9137.2	5167.1	11562.4	7703.61	3565.27	3438.62	6169.57	2595.93	15166.1	6201.32	2792.16	2808.4	2387.35	2170.48	2615.3	2068.6	1089.32	2686.26	1091.83	1010.36	2410.14	1548.03	1414.69	511.099	798.677	1450.04	782.695	1103.78	2266.33	682.045	717.315	1095.63	537.591	561.126	708.253
59	OE8	2	16	53395	37862.3	25179.6	12894.3	10625.4	15516.3	16301.1	15921.8	13471.7	9620.89	24216.9	14301	6613.69	15757.2	7124.61	5656.03	4511.56	6252.83	4171.47	13551	1615.65	3623.16	2456.49	1282.28	1405.39	1984.81	2570.82	1176.58	4492.22	1391.74	2031.07	673.187	990.476	2022.95	3506.92	830.09	1255.87	995.528	1280.04	3974.31	895.61	701.38	519.84	564.512	663.324	803.216
60	OE8	2	20	68862	35217.7	21226.5	9383.63	10129.6	23704.1	12691.5	17547.1	11248.1	11009.1	19799.6	13924.7	4080.59	7827.62	6018.61	6371.01	7872.18	4735.94	5109.32	17176.3	3226.92	2313.32	2505.5	2341.4	2007.94	953.325	2804.41	1156.97	2343.37	2218.29	1081.77	1899.82	1282.17	1887.07	1547.98	827.506	1128.43	797.985	4880.76	1964.87	590.062	1014.35	796.004	715.256	715.49	637.061
	Function	Day	Hour	fumaric.acid	glycine	erythronic.acid.lactone	sucrose	threonine	dehydroascorbic.acid	alanine	glucose	serine	inositol.myo.	oxoproline	stearic.acid	ethanolamine	galactinol	benzoic.acid	glucose.1.phosphate	glutamine	threonic.acid	levoglucosan	proline	valine	beta.sitosterol	glycerol	shikimic.acid	GABA	glyceric.acid	palmitic.acid	N.acetyl.D.mannosamine.3	glycerol.3.galactoside	phytol	pelargonic.acid	fructose	hydroxylamine	malic.acid	putrescine	trans.sinapinic.acid	glycolic.acid	phenylalanine	urea	aspartic.acid	cis.sinapinic.acid	xylose	indole.3.acetonitrile	succinic.acid	lactic.acid	fucose...rhamnose
1	mnm1	1	0	20442.4	354.979	17964.4	7469.94	9703.63	14469	10594.2	6485.58	11759.8	5163.31	9906.51	12197.6	1838.67	7089.71	13372.8	3213.79	5246.99	3261.88	2402.46	1376.75	3009.45	1177.27	2291.73	650.678	1171.15	535.805	1903.22	998.24	4622.68	1042.06	1689.95	675.67	2337.23	246.303	474.315	640.116	1887.83	409.644	7105.61	1389.73	638.968	866.884	436.117	386.517	571.759	362.202
2	mnm1	1	4	23492	45262.9	17090.9	9820.03	8766.79	19618.3	29382.9	13830.5	11764.3	7474.16	11546.8	7556.92	4824.83	12262.3	9889.2	2004.22	2585.37	3349.09	1482.67	1368.13	2008.46	2216.5	1606.77	970.074	1328.66	1664.1	1613.03	1034.83	1885.19	973.115	2400.58	3764.83	1077.05	396.353	545.013	673.498	697.339	577.965	6422.55	930.653	553.412	550.458	502.959	236.879	473.613	490.165
3	mnm1	1	8	25651.3	70112.9	16854.6	8589.86	10321.6	22299.7	15354.6	6969.38	23096.8	7832.62	10704	7599.65	4467.91	9388.36	5185.76	3041.76	4167.35	3142.36	2329.72	1996.71	2425.24	2181.67	1677.98	712.798	1759.09	2178.76	1402.66	996.01	2000.21	1345.61	1437.97	849.913	897.701	931.339	469.546	614.361	448.003	439.016	4507.81	2659.16	415.706	729.798	598.479	204.374	237.73	469.653
4	mnm1	1	12	27891.2	50694.2	16588.1	8151.52	9616.78	21861.4	10786	7567.36	22772.9	6867.51	12823.1	8328.09	5099.58	8772.71	13150.1	2433.47	4275.53	3914.71	2598.06	3826.71	3998.55	2267.75	1653.49	1469.66	1818.78	2758.54	1693.19	1132.64	1615.12	1892.74	2380.39	2694	839.589	814.9	500.05	564.548	606.017	1132.21	7377.93	1845.12	607.3	966.114	370.687	211.884	225.187	499.475
5	mnm1	1	16	38304.5	58963.1	17964.1	10818.8	11313.2	21245.1	6421.31	7917.84	16613.9	6434.18	11992.3	10527	4533.69	9497.86	9474.75	3090.27	5249	4266.12	2619.84	4164.81	1885.54	2207.11	1953.21	1222.48	1694.01	1264.19	2295.15	1057.87	2026.86	876.006	1393.86	1973.99	1072.09	857.765	560.797	715.062	667.973	732.686	2492.49	1956.02	528.768	682.792	421.398	307.825	449.224	572.816
6	mnm1	1	20	46756	31395.8	22988.2	9979.21	8475.27	21015	6721.38	26845.8	9363.96	4849.52	13084.9	8258.33	4663.9	12491.3	10644.5	3185.27	4263.28	5679.41	3329.81	4681.94	1965.34	2735.36	2223.07	1890.88	1389.18	904.817	1323.05	1272.37	3084.1	1417.56	2276.55	6648.63	853.017	770.288	1106.5	770.029	649.973	968.561	1003.89	887.836	978.902	642.598	458.813	458.619	464.348	545.489
7	mnm1	2	0	47765.7	29359.1	18678.3	7252.58	11586.3	71495	12086	11619.6	8131.43	6921.55	14741.9	7807.7	3382.23	10339.2	11713.3	2697.33	5407.17	4900.69	2426.09	16952.6	1644.08	2386.7	2852.97	764.763	1593.6	899.738	1554.58	964.575	1521.85	1243.54	722.398	1551.93	1209.23	1161.65	861.508	723.541	668.502	360.479	6228.07	1380.7	479.934	406.696	639.236	637.309	259.753	413.27
8	mnm1	2	4	40203.7	38718.7	24767	8834.4	11504.3	21122.3	5935.35	17953.5	9294.64	5201.44	12273.5	5579.51	3279	7938.13	3414.04	2778.82	2219.04	4998	2837.33	8135.17	1751.35	1918.17	1748.05	1272.32	1475.73	802.138	1404.6	1096.13	1368.68	1137.25	881.916	1550.95	860.253	739.58	643.16	409.096	642.41	410.835	772.831	1084.46	344.856	1331.98	743.904	678.067	249.196	437.535
9	mnm1	2	8	41342.5	22833.4	16997.7	7214.08	8242.97	10314.9	9938.63	21143.5	8139.58	4504.57	7250.28	4518.19	5823.57	6392.89	4980.37	2513.39	4197.04	3979.79	2279.45	7303.57	1362.74	1639.95	1221.74	1161.42	1775.34	1434.27	1240.03	680.855	590.145	1001.21	1383.2	658.975	550.391	790.302	576.335	401.837	566.095	226.904	477.866	860.059	300.87	2482.83	261.506	437.602	223.995	274.681
10	mnm1	2	12	47145.5	8293.99	24040.7	11814.8	8502.51	14659	11807.3	10918.5	10091.9	5445.88	13632.9	7037.37	3091.45	6555.58	5756.85	2823.6	2925.48	5374.38	2699.03	4680.57	1450.98	1339.01	1331.15	1646.74	1132.15	1904.26	1222.71	595.283	1636.62	814.162	1876.37	847.703	917.877	1224.83	3499.73	495.498	808.898	333.004	9576.7	1677.44	344.946	704.876	562.812	429.004	308.181	313.935
11	mnm1	2	16	43704.6	16527.5	22368	10045.3	8556.8	17104.7	15715.1	11309.5	9457.66	8753.94	10580.8	8176.59	2623.36	7541.52	4375.09	4320.27	4127.14	4246.43	3234.16	19845.8	1957.13	2247.37	1922.28	1241.87	1209.09	1677.47	1655.83	629.877	1286.82	961.941	742.758	497.951	1270.93	1553.5	2654.43	479.7	1038.96	580.491	10823.9	2078.51	459.718	1570.87	1065.2	403.118	506.162	313.034
12	mnm1	2	20	30432	23132.1	19276.8	6842.94	9357.47	13025.4	9133.97	10977.4	5865.55	5432.56	11155.2	6733.5	2749.16	6064.2	8469.34	4081.72	3648.55	4232.55	3571.74	16895.6	1361.03	1588.52	2551.65	1027.05	836.318	693.39	1297.35	611.956	732.342	719.699	835.442	1401.42	957.189	1238.99	1226.89	471.028	996.544	429.2	6341.31	1342.4	368.152	825.916	549.026	368.004	389.174	328.983
13	OE	1	0	23426.3	354.814	16784.9	5806.92	10993.8	13067.9	20712.6	10317.3	8602.79	8075.42	17240.4	9736.3	3061.39	7630.86	17985	3853.08	3778.69	3225.37	2955.78	1394.22	3257.55	1574.9	1546.21	1003.29	1199.28	463.041	1729.75	876.072	1119.59	1143.52	4286.63	503.575	1541.98	295.234	340.277	426.719	1164.94	570.784	2484.92	1503.54	652.166	1014.41	583.372	508.196	428.882	279.266
14	OE	1	4	23151.3	51995.3	14813.9	12279.1	10839.8	19512.6	17081.6	31752.7	15065.3	9131.16	15496.5	8790.3	4532.91	14032.5	12670.4	2132.86	2115.89	2940.03	1632.23	2872.26	2887.44	2847.23	2266.14	1165.56	2056.82	1440.71	1572.94	1190	1372.55	1011.52	2100.11	10676.4	1167.05	428.388	639.725	935.238	817.158	396.536	10273.6	1045.55	715.171	448.106	375.615	206.077	989.709	426.098
15	OE	1	8	26707.3	65481.9	11991.1	6149.05	6405	20126.7	7817.56	8260.72	13467.6	7966.79	18886	8492.83	7284.34	8242.67	14062	2528.12	3412.58	2593.26	2402.71	5142.56	2031.98	2176.55	1631.93	1254.7	1527.62	1355.57	1577.76	694.969	1481.84	1540.62	651.342	1140.61	1295.61	1553.76	673.114	736.175	742.934	592.874	3540.72	3002.17	546.372	1215.36	577.639	166.077	391.711	324.29
16	OE	1	12	40249.1	56133.7	16027.8	11466.5	5832.85	21931.4	6751.74	8714.5	14609.2	7034.44	10820.2	6527.19	4176.51	8653.61	5089.87	3290.18	3741.04	3970.23	2330.19	2433.15	3028.33	2200.66	1413.66	1413.87	1739.07	2067.33	1289.27	1093.41	1641.43	1730.83	1949.15	1995.14	910.764	988.274	592.521	696.06	635.677	834.674	664.476	1914.86	693.022	589.885	434.459	278.148	311.901	447.415
17	OE	1	16	39281.9	73765.8	16788.5	8407.26	8221.92	31516	7111.01	10489.4	10897.9	5804.79	17093	10279.7	4574.98	8932.09	13270.4	6271.8	3485.8	3550.45	4280.62	11589.8	1981.26	2202.16	1603.29	536.859	1778.62	1196.25	2105.44	780.051	1462.87	786.361	3683.5	2375.62	899.355	1220.24	924.748	799.982	650.079	423.383	2252.15	1534.71	800.632	622.654	530.064	293.275	447.404	518.004
18	OE	1	20	51542.1	53713.9	13632	12294	16407.1	23928.3	6594	14918.7	9860.6	4503.48	13887.8	11062	5108.41	11148.7	6200.53	2091.85	4325.14	3152.66	1735.65	12936	2479.71	3006.11	2104.58	690.574	1728.21	1060.73	1727.6	890.688	2053.63	1327.8	1132.09	2621.35	1302.38	748.186	551.654	920.521	535.751	538.347	2338.19	1250.53	622.924	837.681	577.716	486.98	451.516	511.53
19	OE	2	0	50131.5	36875	18195.3	8724.21	12846	21600	10773.8	15729.2	9652.47	6924.04	13736.3	9254.33	4155.9	12360	9439.86	2509.56	4315.3	3805.54	1439.3	10315.5	1867.61	2642	20393	1063.56	1289.16	811.586	2263.59	943.261	1863.22	926.562	1124.35	4907.01	1520.47	659.182	1899.68	626.733	1146.21	411.139	3481.77	775.205	617.341	533.57	477.229	406.673	450.656	493.366
20	OE	2	4	40924.3	34774.4	16793.3	9158.87	10412.2	21407.3	8555.74	6515.58	9245.4	5251.89	8266.28	7393.41	4227.59	10980.1	4382.81	2248.33	2793.19	4762.77	2272.78	9953.14	2306.4	2385.21	2462.78	794.736	1760.78	809.432	1968.45	1134.35	2023.41	1082.64	988.468	1016.8	940.147	800.264	870.114	730.698	774.03	296.474	1487.51	859.542	471.656	515.296	1137.57	654.146	269.283	476.259
21	OE	2	8	46294.7	39012.3	19585	7074.33	10078.5	15650.6	8907.64	11021.6	16335.7	6998.55	9921.93	7590.92	5230.12	10236.2	3986.53	2931.68	2706.04	3601.71	2432.46	14565.4	2929.11	2182.8	1757.05	855.743	1698.85	1536.48	1496.82	872.725	1349.86	1466.11	1360.01	567.272	844.083	992.282	396.686	577.83	765.44	622.882	11091.7	1272.9	471.925	1155.64	346.507	658.932	408.5	404.241
22	OE	2	12	63367.6	23039.4	18753	12166.6	8660.16	19343.2	10751	7462.47	13109.7	5728.34	14024.5	7169.5	3873.46	9306.04	5044.8	3397.24	2819.76	4462.52	3093.73	8594.26	4463.47	2593.64	2098.55	1323.25	1418.98	1727.49	1389.71	931.783	2315.26	874.228	783.627	1276.84	1035.09	970.745	642.934	750.62	1071.48	654.137	1788.18	1836.85	502.655	910.307	612.374	426.753	479.284	502.849
23	OE	2	16	38505.9	36502.6	17572	8564.79	12888.5	11127.1	11502	9993.29	16475.8	6833.23	18172.2	7848.08	4183.96	10083.2	4325.3	4280.33	6382.44	4331.09	2827.92	12518.3	1966.03	2190.93	1834.09	1214.86	1156.31	1091.07	1694.84	970.151	2365.58	829.037	1224.82	516.206	842.882	1293.28	2186.2	496.669	902.692	666.754	3552.88	2237.3	520.366	550.077	378.37	415.001	424.127	554.215
24	OE	2	20	49159	35326.4	13923.2	6682.77	9804.15	18346.3	7503.28	10343.1	8955.33	8321.36	11414.4	10912.5	3193.96	7140.59	4783.53	4603.34	5175.35	3374.07	3420.34	10371.4	2239.17	1703.21	2026.51	1347.96	1583.55	791.674	1981.53	1034.49	1970.74	1316.43	969.596	1091.04	1149.97	1172.2	2344.55	622.681	860.704	529.428	2912.83	1227.33	410.836	871.251	514.368	555.799	568.639	481.839
[truncated: 413 more columns]
