# Supplementary material for: The AT-hook motif-encoding gene METABOLIC NETWORK MODULATOR 1 underlies natural variation in Arabidopsis primary metabolism
Source: Front Plant Sci. 2014 Aug 22;5:415. doi: 10.3389/fpls.2014.00415 (PMC4141330; doi:10.3389/fpls.2014.00415)
Supplement: Supplementary file 2 [file DataSheet1.ZIP › Datasheet/104966_Kliebenstein_Table_5.XLSX]

## Sheet: Sheet1
Table S5. Complementation Statistics
ANOVA analysis of metabolite accumulation in the complementation lines where the Bay and Sha alleles of the ATHook gene were introduced into both mnm1-1 and mnm1-2
The P value and Type III SS are presented for all known metabolites and specific unknown metabolites with the top tables showing the results for metabolites detected in both replicated experiments and the bottom two tables for metabolites found in only one of two independent experiments
Allele tests the effect of the Bay versus Sha allele while Background tests the effect of the mnm1-1 and mnm1-2 genotypes. Timepoint is either 4 or 24 hour sampling in a constant light experiment.
The top tables show the metabolites identified in multiple experiments while the bottom are the single experiment metabolites.
Type III SS	xylose	xylonic acid	valine	urea	tyrosine	tryptophan	trehalose	trans-sinapinic acid	tocopherol alpha	threonine	threonic acid	threitol	sucrose	succinic acid	suberyl glycine	stearic acid	spermidine	sophorose	shikimic acid	serine	ribitol	raffinose	pyruvic acid	putrescine	propane-1,3-diol NIST	proline	pipecolic acid	phytol	phosphoric acid	phenylalanine	phenol	pentitol	pelargonic acid	palmitoleic acid	palmitic acid	oxoproline	oleic acid	octadecanol	O-acetylserine	N-methylalanine	N-acetyl-D-tryptophan	N-acetyl-D-mannosamine	myristic acid	methylhexadecanoic acid	methionine sulfoxide	methionine	maltose	malic acid	lyxose
Experiment	4.13528e+09	1401.57	1.23715e+10	2.36118e+08	2.83089e+08	9.60278e+07	6.25075e+08	2.33638e+09	21462.2	1.01288e+12	5.58258e+09	142035	1.24635e+10	9.34441e+08	1.42907e+06	1.1629e+10	19773140689	1.08097e+07	1.24449e+10	353133062500	4.00895e+07	2.78074e+09	2.24912e+08	7.50018e+09	3.9546e+07	1.36643e+12	2.5979e+09	2.4592e+11	222994489	6.34187e+09	4.1941e+07	5.1391e+07	1.42773e+09	4.69431e+07	3995504100	5.20897e+11	4.13233e+06	3.7653e+06	5.44143e+08	1.58997e+07	1.87125e+06	1174844176	9.7444e+07	287899	1.49431e+07	1.43092e+07	2.34993e+10	6.12607e+11	9.16328e+07
Allele	5.68478e+07	659852	2.03301e+08	7.72333e+07	2.37045e+06	4.4079e+06	2.39659e+07	3.41947e+07	1.9579e+06	1.35442e+09	8.80771e+07	335386	8.44378e+08	6.81595e+07	329404	2.42265e+09	5.35989e+07	8.47065e+06	1.31597e+07	1.5544e+10	573049	2942303049	220020	3.74062e+07	322695	3.39282e+09	1.81963e+08	4.0908e+09	1684804	1.77799e+07	97773.5	289175	2.77367e+07	614656	1.43026e+07	1.32244e+09	537747	76486.8	7.7152e+06	1.08694e+06	11921.9	5.63813e+07	2.88236e+06	1.09739e+06	423476	18056.6	4.80152e+08	2.67864e+07	3.64906e+06
Background	2.64087e+08	2.26333e+06	9.9125e+08	5.40832e+07	1.04333e+08	2.31534e+06	2.90847e+08	4.74968e+06	7.21191e+06	3.75373e+10	9.0233e+08	76452.2	4.27628e+10	2.06569e+06	652561	4.74777e+06	1.62292e+08	2.78619e+06	1.93419e+06	9.37452e+09	1.98317e+06	2.3341e+08	3.2587e+06	2.22094e+08	230340	6.77721e+10	5.88123e+08	997801744	1.44267e+07	2.62521e+06	236621	870722	3.74785e+06	22015.1	2.38316e+06	5.64696e+09	7129.69	59444.5	5354596	313110	124565	3.1864e+08	2.41414e+06	9.80747e+06	908924	713603	5.39938e+09	2.59606e+10	8.39551e+06
Timepoint	1.66321e+07	2.65798e+07	2.85865e+09	793658	6.01749e+07	1.59145e+08	1.34986e+09	7.34275e+08	8.19636e+07	3596520841	6.39764e+08	3.06644e+06	2.3079e+11	5.72705e+06	1.28922e+06	1.49977e+11	2.1866e+09	1.80382e+06	210.25	9.41057e+10	2.0001e+06	3.29345e+08	5.38435e+07	1.25904e+09	1.71805e+07	2.21455e+11	1.33209e+08	1.44174e+11	3.26082e+08	3.31229e+07	2.14016e+07	6.34158e+06	2.14493e+09	17505856	3.91224e+09	6.59455e+10	4.95591e+06	1.37813e+06	1.56188e+08	2.05577e+07	1.24699e+06	2.08987e+08	8.18389e+06	1.81247e+08	7.63901e+06	9.42951e+06	1.46364e+10	1.97511e+09	1.07226e+06
Allele:Timepoint	8.7335e+06	858750	452966089	2.34339e+08	10378.5	2.48575e+06	7.69577e+06	5.03727e+07	7.18575e+06	6.15232e+09	6.29255e+07	7267.56	7.71208e+09	2.95521e+10	993635	8.45015e+09	1.83366e+07	3.90976e+06	2.65547e+07	1.88258e+10	75693.8	3.65393e+08	710122	2.02686e+07	89214.2	9.27563e+09	1.52813e+09	1.55332e+10	6.63771e+06	1.24016e+06	217447	102480	2.68875e+07	62437.5	3.1367e+07	1.64609e+10	343909	389610	4.34201e+06	507389	44336.6	4.45056e+07	2.54163e+06	5.18672e+06	233289	335241	1.7847e+08	2.03303e+09	8.52859e+06
Background:Timepoint	3.65001e+06	1.20739e+06	1.53372e+09	7.45413e+08	2.36737e+06	4515625	9.54993e+07	3.2838e+06	5.88608e+06	28462051849	6.83136e+06	748874	9.82625e+09	4.91492e+08	496232	9.41573e+09	3.0907e+08	6.17429e+06	1.94477e+08	1.29798e+10	31639.5	2.98858e+08	3.15973e+06	4.74938e+08	422581	7.27864e+10	1.91224e+09	1.60206e+10	618386	576840	1.85658e+06	707702	9542.85	877969	130827844	1.45434e+09	315493	182917	1.98147e+07	2.78076e+06	135470	63504961	1.36949e+06	4.26548e+07	365269	796779	2.12287e+09	8.51999e+09	9.70089e+06
Allele:Background	34987225	824124	1.25038e+09	3.77578e+08	17640000	2.87726e+06	5.83371e+07	65318724	2.35832e+07	14349883681	2.66663e+07	16160.8	6.82727e+09	4.24927e+06	12811.4	1.70386e+09	2.20437e+08	3.16195e+06	3.64801e+07	2.54108e+08	1.50706e+06	2.0012e+08	3.12693e+06	5.89718e+07	758532	2.71695e+07	1.46034e+09	7.24386e+09	4.6629e+06	2.34026e+07	788655	1.33749e+06	5.88414e+07	569648	1.70943e+08	1.087e+10	486245	186246	128343	1.01669e+06	43916.4	1.42584e+08	2.91812e+06	1.82911e+07	457991	445890	5.58666e+08	4.81541e+07	5.3286e+06
Allele:Timepoint:Background	1.61163e+06	15609.4	5.91031e+08	192820996	7306209	3.15728e+06	12638025	2.03153e+07	510689	1.18665e+10	4.42306e+08	245025	2.58085e+09	5.68048e+08	253953	3.54562e+08	1.78406e+08	6.58211e+06	2.04202e+07	1.45181e+10	1040.06	8.34642e+07	3.06841e+06	5.16934e+07	391954	4.5732e+09	966781	4.7133e+08	2.69534e+06	1.02078e+08	207879	727396	2.68618e+08	1287.02	7.24797e+07	4.01449e+10	193325	249438	58866.9	851583	13997.8	1.33027e+06	2.14549e+06	4.16237e+06	212521	365571	6.81326e+07	1.32171e+10	8695.56
Error	2.81035e+09	7.92698e+07	2.1301e+10	2.01072e+10	3.18128e+09	1.31758e+09	2922062060	8.46402e+09	3.10329e+08	4.95345e+11	2.41706e+10	7.31696e+07	5.51094e+11	9.46947e+06	3.03715e+07	6.24254e+11	1.45915e+10	1.25524e+09	3.78895e+09	1.00733e+12	8.48004e+07	2.93241e+11	2.53338e+08	3.68167e+09	3.47585e+07	1.50249e+12	3.53606e+10	5.2488e+11	1.3624e+09	5.99926e+09	5.68401e+07	8.27083e+07	2.47664e+10	76187946	1.44771e+10	1.4488e+12	5.6385e+07	1.99607e+07	4.83117e+08	1.11115e+08	7.91949e+06	2.64285e+09	1.47162e+08	1.83235e+09	4.00739e+07	4.32453e+07	3.70711e+10	8.3714e+11	4.0836e+08
P	xylose	xylonic acid	valine	urea	tyrosine	tryptophan	trehalose	trans-sinapinic acid	tocopherol alpha	threonine	threonic acid	threitol	sucrose	succinic acid	suberyl glycine	stearic acid	spermidine	sophorose	shikimic acid	serine	ribitol	raffinose	pyruvic acid	putrescine	propane-1,3-diol NIST	proline	pipecolic acid	phytol	phosphoric acid	phenylalanine	phenol	pentitol	pelargonic acid	palmitoleic acid	palmitic acid	oxoproline	oleic acid	octadecanol	O-acetylserine	N-methylalanine	N-acetyl-D-tryptophan	N-acetyl-D-mannosamine	myristic acid	methylhexadecanoic acid	methionine sulfoxide	methionine	maltose	malic acid	lyxose
Experiment	1.93699e-50	0.947364	2.28265e-26	0.0898092	4.56011e-06	3.12351e-05	4.75374e-12	9.06553e-15	0.896119	1.17883e-61	8.23873e-13	0.489313	0.0188783	0.0056031	0.00076098	0.0329237	7.59358e-48	0.145986	5.27803e-80	7.49209e-18	1.52866e-22	0.127187	6.11847e-36	1.60743e-61	1.23379e-42	1.48701e-36	2.90965e-05	2.18608e-22	9.78666e-10	1.44806e-40	1.76402e-31	9.79037e-28	0.000201625	1.45997e-27	9.10978e-15	3.27677e-18	2.97403e-05	6.72243e-11	2.39627e-42	9.37398e-09	4.79489e-13	1.70106e-21	4.46137e-29	0.84399	9.67586e-19	4.68737e-17	3.75627e-28	2.72791e-31	1.61422e-12
Allele	0.0262956	0.152867	0.125968	0.330991	0.668293	0.364223	0.155907	0.318801	0.213089	0.411977	0.343692	0.288353	0.539	0.451103	0.102958	0.328504	0.341762	0.197893	0.355239	0.0520336	0.197582	0.116705	0.643659	0.114438	0.131226	0.455875	0.260665	0.16655	0.580984	0.393055	0.51512	0.353643	0.599395	0.159317	0.621755	0.635332	0.126109	0.33157	0.0481303	0.121368	0.542569	0.0225422	0.0287692	0.700855	0.107459	0.748374	0.0748999	0.929233	0.138646
Background	2.53577e-06	0.0084309	0.000812615	0.415808	0.00479666	0.510624	1.32253e-06	0.709989	0.0173261	2.20196e-05	0.00264896	0.611895	1.77011e-05	0.895568	0.0220705	0.965464	0.0986934	0.459736	0.722826	0.130765	0.0169805	0.657865	0.0759019	0.000144785	0.201961	0.000974497	0.0437514	0.493837	0.107098	0.742614	0.311564	0.108119	0.846856	0.789571	0.840361	0.327461	0.859868	0.39191	0.0992815	0.404931	0.0498346	1.17557e-07	0.0452055	0.251337	0.0187092	0.0445818	7.06117e-09	0.00607419	0.0251076
Timepoint	0.227802	3.09627e-17	2.52438e-08	0.921425	0.0316178	1.14674e-07	3.82148e-22	5.93947e-06	2.93759e-14	0.181746	0.0111596	0.00146672	1.60071e-20	0.826997	0.00136862	3.20759e-13	4.43907e-09	0.551872	0.997049	2.70448e-06	0.0165217	0.598876	5.48444e-12	1.662e-17	2.50894e-23	5.82395e-09	0.335679	1.03578e-14	3.51559e-13	0.244018	6.95635e-19	1.97745e-05	6.04287e-06	9.3066e-13	1.60431e-14	0.000924854	5.18838e-06	4.9757e-05	9.58296e-17	9.87734e-11	1.92732e-09	1.48222e-05	0.000259697	1.42161e-06	5.44637e-11	3.10126e-12	1.33927e-19	0.445961	0.4214
Allele:Timepoint	0.381817	0.103157	0.0227577	0.0910206	0.977377	0.495477	0.420703	0.226505	0.0175279	0.0810983	0.423384	0.875664	0.0641908	0.0302812	0.00484757	0.0686773	0.577942	0.381272	0.189492	0.0326452	0.639093	0.579551	0.406168	0.244697	0.426667	0.218059	0.00124054	0.00733498	0.27371	0.821416	0.331966	0.580617	0.605036	0.653168	0.465137	0.0951568	0.220838	0.0290427	0.137517	0.289264	0.240756	0.0424664	0.0399272	0.403871	0.231628	0.167684	0.27657	0.439375	0.0239928
Background:Timepoint	0.571643	0.0535636	3.47422e-05	0.00273997	0.668496	0.358436	0.00486926	0.757155	0.0313872	0.000206408	0.791834	0.113122	0.0368679	0.0437565	0.0456363	0.0547311	0.0230235	0.271427	0.000443755	0.0756507	0.761708	0.616306	0.0804672	4.52756e-08	0.0843618	0.000638131	0.000314421	0.0064816	0.738036	0.87765	0.00488151	0.147276	0.992224	0.0928435	0.136446	0.61897	0.240885	0.133734	0.00164535	0.0135717	0.0408804	0.0155493	0.130771	0.0172331	0.134772	0.0338876	0.00021144	0.11413	0.0161419
Allele:Background	0.0807447	0.110329	0.000176964	0.0322351	0.243009	0.463384	0.0272838	0.168639	2.14599e-05	0.00797295	0.602125	0.815514	0.0814847	0.850674	0.747131	0.412393	0.0545399	0.43099	0.124326	0.803092	0.0371762	0.681748	0.0820451	0.0477975	0.0210636	0.94677	0.00158631	0.0660443	0.358761	0.32726	0.0653276	0.0467508	0.444376	0.175397	0.0889334	0.174655	0.145707	0.130264	0.798042	0.134029	0.242991	0.000319453	0.027805	0.11764	0.0941938	0.1118	0.054835	0.905216	0.0738307
Allele:Timepoint:Background	0.706974	0.825633	0.00939354	0.125074	0.452064	0.442428	0.302344	0.442056	0.524356	0.0157055	0.0344943	0.363989	0.283193	0.778692	0.151951	0.708314	0.08349	0.256195	0.24971	0.0603656	0.956151	0.791118	0.0849444	0.0637518	0.0964001	0.386746	0.934572	0.638087	0.485183	0.0414146	0.342816	0.14179	0.102954	0.948549	0.267208	0.00944113	0.358334	0.0801772	0.862414	0.17011	0.509395	0.724689	0.0589094	0.454536	0.253521	0.149728	0.501091	0.0494071	0.942244
Type III SS	zymosterol	xylulose.NIST	threose	taxifolin	talose	tagatose	sulfuric.acid	sorbitol	salicylic.acid	salicin	salicylaldehyde	ribose	ribonic.acid	rhamnose	pyrophosphate	pyrazine.2.5.dihydroxy..NIST	pentadecanoic.acid	ornithine	oleamide.NIST	nonadecanoic.acid	N.acetyl.D.hexosamine	melibiose	mannitol	maltotriose	methanolphosphate	mannonic.acid.NIST	maleic.acid	maleimide	maleic.acid.1	linoleic.acid.methyl.ester	levanbiose	inositol.4.monophosphate	inositol.myo.	glycerol.beta.phosphate	glutaric.acid	glucose.6.phosphate	gamma.tocopherol	glucoheptulose	galactose.6.phosphate	FAD	elaidic.acid	diacetone.alcohol.NIST	cyclohexylamine.NIST	capric.acid	butyrolactam.NIST	beta.glycerolphosphate	beta.gentiobiose	arbutin	arabitol
Allele	309095	6077.53	13081.5	207.57	402865	8629.7	111451	810.031	3872	79800.1	57418.1	70031.5	77519.5	6.44046e+06	4536.28	420674	2.74893e+06	8.80793e+06	12840	129668	1.88852e+08	34617.4	672365	48205.1	11250	33314.3	9.05262e+08	7875.12	1.56529e+09	1.2352e+06	177608	26478.8	7.85026e+08	9504.76	5460.12	8482.53	36924	805974	32099.4	1268.82	217800	2.4206e+07	166176	4.22982e+07	100072	9870.12	18.7578	3042	1547.07
Background	71820.5	83640.5	2467.53	15864.3	6.47992e+07	386211	182182	129668	7503.12	218957	146138	59254	7750.12	360188	293570	495012	3.78331e+06	6.10271e+06	2502.78	11590	1.52062e+08	37230.4	4814.26	613278	22366.1	47624.7	1.13873e+10	2664.5	3.38945e+09	3.74216e+06	1182722	178.133	7.44724e+08	1384.7	2888	178653	20961.3	1.18638e+06	4382.82	2.61719e+06	164451	7.44932e+06	73824	2.28665e+07	25396.9	2432.53	202.508	222278	10.6953
Timepoint	19552.5	1.74375e+07	7.07009e+07	1.65552e+06	4.96436e+08	163950	175454	16.5312	820801	4.51501e+06	7.64845e+06	693.781	28920.1	121524	3.09196e+06	2.1719e+07	1.19707e+07	6.9115e+07	1.70617e+06	7969.53	4.44755e+09	1.97483e+07	926331	192665	552.781	28590.4	5.48296e+09	1.2752e+06	5.7917e+07	78977312	24586.5	4937.7	6.78782e+08	1086.95	26.2812	3.22517e+06	1.57975e+06	26941	13674.4	8.97515e+07	58225.8	5.65916e+09	476044	2.62043e+07	126945	1725.78	7487.82	1.38101e+07	0.0078125
Allele:Timepoint	84357.8	102265	566314	15290.6	1.3072e+07	836733	227222	71631.1	152490	3698	52771.9	175380	31752	7.2181e+06	116765	29221.5	3.18203e+07	4.03884e+06	3960.5	212552	56910.9	3.2605e+06	154638	3.125	19012.5	62436.9	1.95297e+09	38990.3	1.11517e+10	1.24939e+06	1953.12	122.07	2.85835e+08	7703.51	9453.12	1458	20808	998814	17884.1	349971	2701.12	8.69765e+07	54450	2.82479e+07	64755	14365.1	3665.82	120418	6771.57
Background:Timepoint	63903.1	1670792	5.82173e+06	1464.76	1.46045e+08	195078	178877	1152	188652	446749	51721.3	153874	94286.5	595959	157.531	3.79639e+06	5827698	3.68731e+06	4560.12	433846	2.24058e+06	2.87071e+06	699005	6903.12	52488	4429.76	1.25926e+10	120909	2.92199e+09	4.9353e+06	13695.1	5737.88	2.32691e+09	207.57	5460.12	12324.5	13695.1	369478	12187.5	1.01301e+07	225120	2.22645e+08	425273	9.61243e+07	134356	195.031	53.8203	401408	15116.3
Allele:Background	18915.1	544707	465371	28292.3	4.99557e+06	71017.4	794273	180.5	27028.1	247632	972141	44625.8	64082	5.27069e+06	64171.5	146070	131970	3.21723e+06	82012.5	75466.1	4.09302e+06	1.01086e+06	7.4841e+06	148104	19651.5	56658.2	2198640672	13243.8	5.33351e+07	1.11677e+06	76538.3	347.82	1.37774e+09	9265.01	6991.53	192510	39410.3	1.76744e+06	908.445	3.76648e+06	38990.3	1.94787e+08	48360.5	2.65985e+07	38468.4	10952	1645.95	240124	23.6328
Allele:Timepoint:Background	11175.1	7290.28	28860	28650.2	1.89474e+07	139194	192743	26622.8	22844.5	323409	537037	45225.3	31815	3.62814e+06	36113.3	77618	103285	6.25209e+06	74594.5	126379	3.09478e+07	1.83625e+06	1.13458e+06	42413.3	13000.8	53751	2.59017e+10	81204.5	8.18814e+08	787512	12363.8	35211.9	6.49535e+08	31.0078	148.781	82926.3	22791.1	247368	19577.3	1.57509e+06	127639	6.22658e+07	464648	2.64874e+07	19085.7	10.125	7518.45	204640	2619.07
Error	3.72354e+06	5.45296e+06	2.07798e+07	2.30844e+06	9.80373e+09	1.3321e+07	3.81751e+07	4.17607e+06	3.08293e+06	1.81527e+07	5.70783e+06	2.9669e+06	2.82829e+06	3.90335e+08	6.04461e+06	3.37085e+07	9.70202e+08	7.37578e+07	2.14066e+06	5.48228e+06	1.29736e+10	8.75513e+07	1.77224e+08	2.12389e+06	1433958	2.96511e+06	8.30842e+11	3991393	1.89908e+11	4.14318e+07	4.43646e+06	863064	1.63479e+11	732626	551660	5139015	1.05841e+06	2.31666e+07	678329	4.59563e+07	6.22673e+06	3.24256e+09	9.95509e+06	1.48267e+09	1.85797e+06	824928	1.04837e+06	6581216	440651
P	zymosterol	xylulose.NIST	threose	taxifolin	talose	tagatose	sulfuric.acid	sorbitol	salicylic.acid	salicin	salicylaldehyde	ribose	ribonic.acid	rhamnose	pyrophosphate	pyrazine.2.5.dihydroxy..NIST	pentadecanoic.acid	ornithine	oleamide.NIST	nonadecanoic.acid	N.acetyl.D.hexosamine	melibiose	mannitol	maltotriose	methanolphosphate	mannonic.acid.NIST	maleic.acid	maleimide	maleic.acid.1	linoleic.acid.methyl.ester	levanbiose	inositol.4.monophosphate	inositol.myo.	glycerol.beta.phosphate	glutaric.acid	glucose.6.phosphate	gamma.tocopherol	glucoheptulose	galactose.6.phosphate	FAD	elaidic.acid	diacetone.alcohol.NIST	cyclohexylamine.NIST	capric.acid	butyrolactam.NIST	beta.glycerolphosphate	beta.gentiobiose	arbutin	arabitol
Allele	0.00202154	0.715225	0.783902	0.917441	0.944134	0.780865	0.555036	0.878997	0.698542	0.469063	0.274098	0.0949737	0.072243	0.161977	0.764625	0.223443	0.560922	0.000240967	0.397905	0.0946431	0.188793	0.827936	0.501143	0.10149	0.333857	0.247889	0.718293	0.627441	0.321968	0.0609763	0.0303235	0.0573915	0.449279	0.21456	0.277975	0.657082	0.0429359	0.0432182	0.0187432	0.954195	0.0426672	0.34581	0.159567	0.0667378	0.0122855	0.233185	0.963119	0.814211	0.517527
Background	0.130796	0.177424	0.905181	0.365637	0.374929	0.0645903	0.450682	0.0559303	0.589911	0.231308	0.0821876	0.124232	0.567424	0.739893	0.0172832	0.186869	0.495255	0.00205476	0.708644	0.615412	0.23798	0.821667	0.954565	3.66886e-08	0.173837	0.167615	0.202155	0.77764	0.145954	0.00130613	1.06948e-07	0.875212	0.461131	0.634769	0.429576	0.0432962	0.125803	0.0145654	0.380329	0.0100901	0.0775672	0.600514	0.347404	0.176251	0.202754	0.55306	0.879246	0.046332	0.95705
Timepoint	0.428876	3.45243e-39	1.9727e-40	9.06914e-16	0.0151142	0.226643	0.459147	0.982648	1.08797e-07	2.57346e-07	6.71467e-24	0.867248	0.2702	0.847061	2.11404e-12	1.26e-14	0.226067	6.12243e-19	5.75862e-17	0.67694	2.93146e-09	8.20892e-07	0.429937	0.00127607	0.83007	0.284231	0.375303	8.60136e-09	0.848612	1.41784e-29	0.416405	0.408991	0.481637	0.673822	0.939856	2.34569e-14	1.48459e-25	0.709387	0.122499	5.41806e-30	0.291592	4.39182e-28	0.0181449	0.147917	0.00494846	0.617258	0.356415	2.9922e-31	0.998839
Allele:Timepoint	0.101799	0.136199	0.0730457	0.37442	0.689863	0.00697236	0.399717	0.153977	0.0163076	0.876018	0.294315	0.00879885	0.248074	0.138941	0.130509	0.747611	0.049554	0.0116007	0.638364	0.0330027	0.981733	0.036587	0.746816	0.98942	0.209623	0.114553	0.596329	0.281114	0.00901882	0.0595327	0.818603	0.896564	0.647742	0.263555	0.154179	0.853922	0.127182	0.0247068	0.07782	0.341021	0.819913	0.0753148	0.419456	0.133154	0.0430351	0.150906	0.518373	0.141021	0.177023
Background:Timepoint	0.153868	1.58785e-08	5.54063e-08	0.783069	0.183745	0.187476	0.454809	0.855935	0.00771841	0.0882825	0.29915	0.0139657	0.0477467	0.669392	0.955496	0.000355288	0.397571	0.015758	0.614066	0.00255396	0.885774	0.0495837	0.492799	0.533471	0.0382006	0.672755	0.179999	0.0589647	0.176757	0.000245091	0.543918	0.373542	0.193739	0.85402	0.277975	0.592636	0.215162	0.169105	0.144627	1.06525e-06	0.0393844	0.00484592	0.0253617	0.0061464	0.00387056	0.866524	0.93757	0.00781566	0.0446792
Allele:Background	0.436482	0.000743066	0.103761	0.227614	0.805115	0.425382	0.116716	0.942707	0.3071	0.203206	1.45509e-05	0.181651	0.101782	0.205502	0.261277	0.472244	0.898552	0.023897	0.0340371	0.201182	0.846056	0.241493	0.026198	0.00453636	0.202177	0.132588	0.574133	0.529236	0.854653	0.0746154	0.1528	0.826314	0.316612	0.220398	0.219904	0.0360483	0.0366012	0.00303517	0.689218	0.00215379	0.38776	0.00828208	0.446659	0.14493	0.117603	0.209323	0.665031	0.0385055	0.936193
Allele:Timepoint:Background	0.549557	0.689471	0.683823	0.224713	0.63098	0.265044	0.437879	0.383512	0.347589	0.14631	0.00104507	0.178766	0.247608	0.293034	0.398837	0.600097	0.910199	0.00181947	0.0430526	0.0988801	0.593621	0.11527	0.382515	0.124252	0.29902	0.142857	0.0554459	0.120805	0.473353	0.133605	0.56415	0.0288134	0.491216	0.943304	0.857535	0.166635	0.110577	0.259908	0.0651916	0.0447733	0.119425	0.131645	0.0195518	0.145765	0.269107	0.96945	0.355437	0.055758	0.400052
[truncated: 82 more columns]
