# Supplementary material for: The AT-hook motif-encoding gene METABOLIC NETWORK MODULATOR 1 underlies natural variation in Arabidopsis primary metabolism
Source: Front Plant Sci. 2014 Aug 22;5:415. doi: 10.3389/fpls.2014.00415 (PMC4141330; doi:10.3389/fpls.2014.00415)
Supplement: Supplementary file 2 [file DataSheet1.ZIP › Datasheet/104966_Kliebenstein_Table_6.XLSX]

## Sheet: Sheet1
Table S6. Average Metabolite accumulation in the complementation experiment
The average and standard error of each metabolites accumulation across the Bay and Sha alleles of the complementation experiment are shown for all known metabolites that were detected and specific unknowns.
The top table contains the average while the bottom is the standard error.
WT Col-0 was run in the same experiment for reference but was not included in the ANOVA testing complementation.
Mean
Allele	Background	Timepoint	zymosterol	xylulose NIST	xylose	xylonic acid	valine	urea	tyrosine	tryptophan	trehalose	trans-sinapinic acid	tocopherol alpha	threose	threonine	threonic acid	threitol	taxifolin	talose	tagatose	sulfuric acid	sucrose	succinic acid	suberyl glycine	stearic acid	spermidine	sorbitol	sophorose	shikimic acid	serine	salicylic acid	salicin	salicylaldehyde	ribose	ribonic acid	ribitol	rhamnose	raffinose	pyruvic acid	pyrophosphate	pyrazine 2,5-dihydroxy NIST	putrescine	propane-1,3-diol NIST	proline	pipecolic acid	phytol	phosphoric acid	phenylalanine	phenol
Bay	mnm1	24 Hours	409.938	355.938	9191.22	1518.28	19668.4	8412.84	6369.66	4681.75	7641.03	13243	2213.25	170	111918	18018.8	470.031	274.188	8144.94	547	139.188	172593	15159.1	569.031	98586	10501.2	291.75	276.812	14495.8	183004	417.188	420.375	316.438	364.812	170.062	1680.41	6323.5	14250.7	1163.81	594.625	885.25	12464.4	407.406	106361	7379.69	15882.4	2159.25	10144.4	538.844
Bay	mnm1	4 Hours	409.312	1251	9411.72	2168.62	25547.8	8287.72	4857.06	3258.41	2618.06	16079.9	3223.78	1979.94	102088	24474.3	869.625	456.625	3478.5	469	145.125	107605	15452.7	737.406	145280	16339	210.312	346	15031.8	203379	238.062	767.625	675.375	327.188	191.375	1495.5	5709.94	22211.5	1978.94	813.688	2072.56	9291.69	891.188	60768.9	6639.62	60874	4201.34	9835.06	1172.16
Sha	mnm1	24 Hours	462.5	401	10345	1601.84	20171.6	8291.03	6736.5	5050.53	9998.84	14660.5	2570.78	207.812	108070	19820.7	486.062	254.688	10060.9	382.875	244.375	169226	17233.3	421.531	96053.9	11067.4	208.188	344.812	13588.3	133215	339.5	472.125	362.938	337.312	201	1898.12	6366.31	26330.8	1119.19	557.312	857.188	12727.3	471.688	79239.5	5706.81	16223.4	2474.59	9098.34	573.656
Sha	mnm1	4 Hours	601.938	1439.31	11621.7	2515.09	37449.5	15464.4	5925.12	2788.81	3393.59	18144.9	4430.12	2223.75	145084	19035.2	740.594	540.688	2577.19	760.188	237	138894	10799.1	713.125	170436	21314.9	279.062	561.062	16542.3	218014	351.875	639.812	1062.19	522.938	348.375	1773.94	7376.06	27228.8	2582.91	964.375	2006.44	12477.6	1186.66	74631.4	14493.8	97800.5	4750.34	11036.4	1437.53
WT	WT	24 Hours	473	757.688	9097.75	1644.78	21743.8	11278.3	4988.94	4070.59	5615.97	15829.3	2588.06	717.875	114954	23344	743.469	302	11316.4	446.312	164.125	149816	11498.9	609	113012	11424.4	234.25	341.938	15388.9	198970	437.062	474.062	339.875	420.375	212.688	1879.16	7130.38	21784	1128.03	587.188	1396.38	10625	500.312	140619	7564.19	34601.7	2730.28	7949.81	665.812
WT	WT	4 Hours	487.688	1094.5	9055.12	2262.91	24424.6	8665.09	4585.34	3309.91	1976.56	16038.9	3402.25	1483.12	86284	22008.6	723.781	400.5	3861.75	263.812	196.25	133163	14114.5	685.438	157050	13606.6	289.875	346.938	12808.5	251002	259.188	692.688	656	344.875	206.625	1526.41	6782.56	21888.4	1690.5	851.25	1669.75	5850.47	841.125	42618.6	9255.16	44219.7	3965.12	12113.7	913.5
Standard Error
Allele	Background	Timepoint	zymosterol	xylulose NIST	xylose	xylonic acid	valine	urea	tyrosine	tryptophan	trehalose	trans-sinapinic acid	tocopherol alpha	threose	threonine	threonic acid	threitol	taxifolin	talose	tagatose	sulfuric acid	sucrose	succinic acid	suberyl glycine	stearic acid	spermidine	sorbitol	sophorose	shikimic acid	serine	salicylic acid	salicin	salicylaldehyde	ribose	ribonic acid	ribitol	rhamnose	raffinose	pyruvic acid	pyrophosphate	pyrazine 2,5-dihydroxy NIST	putrescine	propane-1,3-diol NIST	proline	pipecolic acid	phytol	phosphoric acid	phenylalanine	phenol
Bay	mnm1	24 Hours	31.0424	10.6369	1008.68	66.6849	1277.6	719.047	817.991	488.264	953.128	1151.57	161.93	7.7846	14657.2	1475.82	45.7506	26.1191	1902.83	119.559	6.34108	11036.4	1576.97	67.2674	6355.34	1220.64	27.708	20.2713	1193.93	14901.4	36.3471	30.66	12.1283	15.1855	10.8927	120.687	244.72	1928.01	121.431	38.3929	49.8762	1467.36	29.5748	20424.3	1387.54	837.114	275.547	1513.84	33.816
Bay	mnm1	4 Hours	19.4302	52.9358	811.354	113.229	2209.2	1004.17	443.816	349.556	208.02	964.352	203.879	128.513	15080.8	1786.8	246.341	36.0155	234.021	58.4476	7.51994	5183.05	2154.19	72.4252	15143.3	2722.98	18.6811	27.3389	1763.36	15106.5	11.3035	94.8654	48.3891	16.7717	18.5825	114.938	244.324	5554.52	381.654	44.304	123.478	1115.81	139.36	11173	1996.44	10664	449.027	1082.74	171.132
Sha	mnm1	24 Hours	27.0785	16.8613	1256.59	102.08	1170.75	915.874	954.779	495.073	1380.46	1494.2	191.007	17.175	14690.1	2011.83	33.188	16.3383	3943.03	41.4992	50.3962	9094.45	2188.39	35.4477	4402.15	1377.74	23.9809	56.7817	1169	10744.9	20.5915	41.39	15.6419	17.5965	13.8899	160.081	354.148	7905.21	128.053	37.8207	76.1581	1445.16	41.2486	16264.2	987.681	1230.63	408.872	1214.15	34.4289
Sha	mnm1	4 Hours	51.3443	36.9702	1158.24	134.272	3794.08	2746.22	412.606	340.639	230.878	1136.24	317.773	38.8735	18477.1	1705.76	42.7947	17.294	100.792	54.4067	30.4211	7640.27	1388.29	59.8356	9162.65	2705.61	18.9662	83.6508	1660.91	15425.7	36.1597	70.3048	55.6191	67.7093	62.6488	111.881	497.124	7633.11	341.044	28.3167	124.113	1148.8	137.438	11669.3	4006.29	17687.2	496.268	813.193	159.122
WT	WT	24 Hours	26.6604	49.1655	994.466	102.121	1524.05	2472.51	548.494	355.484	583.78	1311.54	165.525	71.4024	12019.2	1622.37	144.534	40.0353	2435.66	29.435	9.69146	11755.7	1232.63	48.3478	7037.55	1428.71	17.107	55.3738	1074.76	10073.5	40.7648	33.0278	34.4879	16.8732	16.2688	162.537	291.359	3091.57	179.88	60.021	70.2399	1135.57	50.4543	27626.7	1346.35	3926.01	328.681	1173.35	57.2749
WT	WT	4 Hours	42.6425	34.5116	967.367	91.7171	2206.36	1495.84	280.343	226.922	251.634	1312.67	177.767	67.8477	12028.8	1965.87	73.0394	26.3725	390.603	34.6239	32.1457	9505.55	2440.02	47.2008	12402.3	1966.43	21.0711	28.6186	1261.07	15916	15.0534	55.4752	43.8302	17.6569	17.8564	107.187	366.642	3061.94	263.101	60.1707	69.9953	487.849	115.245	7187.75	2120.68	4423.3	400.039	1417.95	95.6466
[truncated: 151 more columns]
