# Supplementary material for: The AT-hook motif-encoding gene METABOLIC NETWORK MODULATOR 1 underlies natural variation in Arabidopsis primary metabolism
Source: Front Plant Sci. 2014 Aug 22;5:415. doi: 10.3389/fpls.2014.00415 (PMC4141330; doi:10.3389/fpls.2014.00415)
Supplement: Supplementary file 2 [file DataSheet1.ZIP › Datasheet/104966_Kliebenstein_Table_7.XLSX]

## Sheet: Sheet1
Description	Length	Identity	Similarity	E value	Max Score
XP_002866066 A. lyrata	286	90.91	93.71	0	531
EOA13812 C. rubella	287	83.81	89.57	5e-172	469
ESQ42961 E. salsugineum	285	74.32	79.39	4e-140	389
EOY12385 T. cacao	428	37.6	47	1e-56	179
ERP67271 P. trichocarpa	347	32.51	45.08	2e-44	144
XP_002319845 P. trichocarpa	328	33.62	46.67	1e-42	139
EEE98206 P. trichocarpa	397	30.91	45.19	3e-41	137
XP_002522948 R. communis	432	33.51	45.1	2e-41	137
XP_004294374 F. vesca	385	31.75	45.96	4e-36	122
ESW18451 P. vulgaris	443	28.92	42.89	5e-35	119
ESR65563 C. clementina	408	31.37	43.14	3e-33	114
XP_004251468 S. lycopersicum	307	32.12	49.34	1e-32	110
ESQ55172 E. salsugineum	298	46.79	64.22	9e-27	94
XP_002867816 A. lyrata	388	42.45	62.26	2e-21	80.1
XP_002865937 A. lyrata	386	39.64	56.76	9e-21	77.8
AT4G21895 A. thaliana	239	43.4	58.49	2e-21	77
EOA13515 C. rubella	386	38.79	53.45	2e-20	77
ESQ43219 E. salsugineum	377	37.19	53.72	2e-20	77
AT5G52890 A. thaliana	385	36.07	53.28	7e-20	75.5
EOA17390 C. rubella	224	34.69	54.08	4e-16	62
