# Supplementary material for: The AT-hook motif-encoding gene METABOLIC NETWORK MODULATOR 1 underlies natural variation in Arabidopsis primary metabolism
Source: Front Plant Sci. 2014 Aug 22;5:415. doi: 10.3389/fpls.2014.00415 (PMC4141330; doi:10.3389/fpls.2014.00415)
Supplement: Supplementary file 2 [file DataSheet1.ZIP › Datasheet/104966_Kliebenstein_Table_8.XLSX]

## Sheet: Sheet1
Table S8. ANOVA tables for flowering time in the two knockout mutants.
ANOVA tables testing the effect of the different ATHook genotypes (mnm1-1, mnm1-2, OE7 and OE8) and the functional groups (WT, OE and mnm1) Genotype is nested within the respective functional group. Day length is the difference between short and long-day conditions.
Phenotype: Number of rosette leaves at flowering
Source	DF	Sum of Squares	Mean Square	F	P
Model	11	327967	29815.1	3686.57	< 0.0001
Error	590	4771.63	8.0875
Corrected	Total	601	332738
R-Square	CV	Root MSE
0.985659	9.23658	2.84386
Source	DF	Type III SS	MS	F	P
Day Length	1	310918	310918	38444.2	< 0.0001
Athook Function	1	1489.58	1489.58	184.18	< 0.0001
Genotype(Athook Function)	1	303.083	303.083	37.48	< 0.0001
Rep(Day Length)	6	1111.54	185.256	22.91	< 0.0001
Day Length * Athook Function	1	616.317	616.317	76.21	< 0.0001
Day Length * Genotype	1	34.7271	34.7271	4.29	0.0387
Phenotype: Time to flowering (days)
Source	DF	Sum of Squares	Mean Square	F	P
Model	11	397597	36145.2	3828.47	< 0.0001
Error	590	5570.28	9.4412
Corrected	Total	601	403167
R-Square	CV	Root MSE
0.986184	8.51196	3.07265
Source	DF	Type III SS	MS	F	P
Day Length	1	376749	376749	39905	< 0.0001
Athook Function	1	2002.69	2002.69	212.12	< 0.0001
Genotype(Athook Function)	1	274.031	274.031	29.03	< 0.0001
Rep(Day Length)	6	1520.92	253.488	26.85	< 0.0001
Day Length * Athook Function	1	749.752	749.752	79.41	< 0.0001
Day Length * Genotype	1	6.8389	6.8389	0.72	NS
